# Supplementary material for: Chronic diseases multi-morbidity among adult patients at Hawassa University Comprehensive Specialized Hospital
Source: BMC Public Health. 2018 Mar 14;18:352. doi: 10.1186/s12889-018-5264-5 (PMC5853145; doi:10.1186/s12889-018-5264-5)
Supplement: Supplementary file 1 — Dataset. Dataset supporting conclusions of the study on chronic diseases multi-morbidity among adult patients at Hawassa University Comprehensive Specialized Hospital, February 2016. (XLSX 73 kb) [file 12889_2018_5264_MOESM1_ESM.xlsx]

## Sheet: Sheet1
Serialnumber	Department	Address	Sex	Age	Agegr	Education	Educationgr	Occupation	Maritalstatus	Householdincome	HHincomegr	Weight	Height	BMI	BMIgr	ExerciseYesNo	FruitVegitableYesNo	AlcoholYesNo	KhatYesNo	CigaretYesNo	CVSdiseas	CVDsYN	RespSdiseases	RespDssYN	GISdiseases	GISDssYN	GUSdiseases	GUSDsYN	MSkdiseases	MSkSDsYN	EndocrineSdiseases	ENdocrineDsYN	NervSdiseases	NSDsYN	CanserMalignant	CanceranyYN	ChrDssPairing	ChrDisease	Number	Multimorbidity
4	MOPD	Urban	Female	50	> 44	Read and write	Illiterate	Housewife	Married	2000	>/= 1500	72	1.68	25.5	>/= 25	No	Yes	No	No	No		No		No		No		No	Back ach	No	DM	Yes		No		No	Endcrinesystem Dss	Yes	1	No
3	MOPD	Rural	Male	50	> 44	Illiterate	Illiterate	Farmer	Married	1200	0-1499	48	1.61	18.5	18.5-24.9	Yes	Yes	Yes	Yes	No	HPN	Yes		No		No		No		No	DM	Yes		No		No	CV,Endo	Yes	2	Yes
5	MOPD	Urban	Female	50	> 44	Read and write	Illiterate	Other	Divorced	3300	>/= 1500	95	1.65	34.9	>/= 25	No	Yes	Yes	Yes	No	HPN	Yes		No		No		No		No	DM	Yes		No		No	CV,Endo	Yes	2	Yes
7	MOPD	Urban	Female	54	> 44	Read and write	Illiterate	N/GO worker	Widowed	3500	>/= 1500	72	1.62	27.4	>/= 25	Yes	Yes	No	No	No	HPN	Yes	Empyzema	Yes		No		No	Back ach	No		No		No		No	CV,RS	Yes	2	Yes
6	MOPD	Urban	Male	58	> 44	Degree /12+4	Literate	Other	Married	9475	>/= 1500	78	1.63	29.4	>/= 25	Yes	Yes	Yes	Yes	No	HPN	Yes		No		No		No		No	DM	Yes		No		No	CV,Endo	Yes	2	Yes
2	SOPD	Rural	Male	70	> 44	Illiterate	Illiterate	Farmer	Married	1600	>/= 1500	70	1.68	24.8	18.5-24.9	Yes	Yes	Yes	No	No		No		No		No		No	Arthritis	Yes		No		No		No	MSkS	Yes	1	No
1	SOPD	Urban	Male	70	> 44	Grade 3	Literate	Farmer	Married	1500	>/= 1500	65	1.76	21	18.5-24.9	Yes	Yes	No	No	No		No		No		No		No		No		No		No		No	0	No	0	No
121	MOPD	Urban	Female	50	> 44	Grade 12/10+2	Literate	Housewife	Married	1500	>/= 1500	76	1.45	36.1	>/= 25	No	Yes	No	No	No		No		No		No		No	Back ach	No		No		No		No	0	No	0	No
279	MOPD	Urban	Male	32	30-44	Grade 10	Literate	Other	Married	5000	>/= 1500	56	1.83	16.7	14-18.4	No	Yes	No	Yes	No		No		No		No		No	Arthritis	Yes		No		No		No	MSkS	Yes	1	No
199	SOPD	Urban	Female	50	> 44	Illiterate	Illiterate	Housewife	Married	1500	>/= 1500	40	1.3	23.7	18.5-24.9	Yes	Yes	No	No	No		No		No		No		No	Back ach	No		No		No		No	0	No	0	No
176	MOPD	Urban	Male	22	18-29	Degree /12+4	Literate	Student	Single	400	0-1499	51	1.72	17.2	14-18.4	Yes	Yes	Yes	Yes	No		No		No		No		No	Back ach	No		No		No		No	0	No	0	No
48	MOPD	Rural	Male	18	18-29	Read and write	Illiterate	Student	Single	1637.5	>/= 1500	55	1.72	18.6	18.5-24.9	No	Yes	No	No	No		No		No		No	Bloody urine	No		No		No		No		No	0	No	0	No
278	MOPD	Urban	Male	18	18-29	Grade 10	Literate	Other	Single	500	0-1499	47	1.65	17.3	14-18.4	No	Yes	No	No	No		No		No		No		No		No		No		No		No	0	No	0	No
300	MOPD	Rural	Male	75	> 44	Illiterate	Illiterate	Farmer	Married	800	0-1499	41	1.71	14	14-18.4	No	Yes	No	No	No		No		No		No		No		No		No		No		No	0	No	0	No
187	SOPD	Urban	Female	37	30-44	Grade 7	Literate	Housewife	Married	1500	>/= 1500	50	1.68	17.7	14-18.4	Yes	Yes	No	No	No		No		No		No		No		No		No		No		No	0	No	0	No
434	SOPD	Rural	Male	60	> 44	Grade 4	Literate	Farmer	Married	2000	>/= 1500	55	1.62	21	18.5-24.9	No	No	No	Yes	Yes		No		No		No	BPH	Yes		No		No		No		No	0	Yes	0	No
26	SOPD	Urban	Male	29	18-29	Grade 9	Literate	Other	Single	5000	>/= 1500	79	1.75	25.8	>/= 25	Yes	Yes	Yes	No	No		No		No		No		No	Body pai	No		No		No		No	0	No	0	No
159	SOPD	Urban	Male	70	> 44	Grade 10	Literate	Other	Married	1000	0-1499	72	1.74	23.8	18.5-24.9	Yes	Yes	Yes	No	No		No		No		No		No	Arthritis	Yes		No		No	Espphageal	Yes	MSkS,Ca	Yes	2	Yes
191	SOPD	Urban	Female	60	> 44	Grade 4	Literate	Housewife	Married	1800	>/= 1500	56	1.64	20.8	18.5-24.9	Yes	Yes	No	No	No		No		No		No		No	Arthritis	Yes	Goiter	Yes		No		No	MSkS,Endo	Yes	2	Yes
214	Special clinic	Urban	Female	25	18-29	Read and write	Illiterate	Daily labourer	Single	600	0-1499	54	1.56	22.2	18.5-24.9	No	Yes	No	No	No		No		No		No		No		No		No		No		No	0	No	0	No
141	MOPD	Urban	Female	30	30-44	Read and write	Illiterate	Other	Divorced	1000	0-1499	65	1.7	22.5	18.5-24.9	No	No	No	No	No		No		No	Liver disease	Yes		No		No		No		No		No	GI	Yes	1	No
50	MOPD	Urban	Male	32	30-44	Degree /12+4	Literate	N/GO worker	Married	600	0-1499	46	1.63	17.3	14-18.4	No	Yes	No	No	No		No		No		No		No	Rheumatism	No		No		No		No	0	No	0	No
156	SOPD	Urban	Female	25	18-29	Grade 6	Literate	Housewife	Married	1000	0-1499	60	1.61	23.1	18.5-24.9	Yes	Yes	No	No	No		No		No		No		No	Back ach	No		No		No		No	0	No	0	No
143	Special clinic	Urban	Male	22	18-29	Degree /12+4	Literate	Student	Single	2000	>/= 1500	53	1.66	19.2	18.5-24.9	Yes	Yes	No	No	No		No		No		No		No		No		No		No		No	0	No	0	No
355	SOPD	Rural	Male	40	30-44	Illiterate	Illiterate	Farmer	Married	1500	>/= 1500	50	1.62	19.1	18.5-24.9	Yes	Yes	No	No	No		No		No		No		No	Back ach	No		No		No		No	0	No	0	No
134	SOPD	Urban	Female	35	30-44	Degree /12+4	Literate	N/GO worker	Single	4725	>/= 1500	60	1.64	22.3	18.5-24.9	Yes	Yes	No	No	No		No		No		No		No		No		No		No		No	0	No	0	No
137	MOPD	Urban	Female	20	18-29	Degree /12+4	Literate	Student	Single	300	0-1499	64	1.69	22.4	18.5-24.9	No	Yes	No	No	No		No		No		No	Nephrosis	Yes		No		No		No		No	GUS	Yes	1	No
130	SOPD	Urban	Female	26	18-29	Illiterate	Illiterate	Housewife	Married	400	0-1499	50	1.62	19.1	18.5-24.9	Yes	Yes	No	No	No		No		No		No		No		No		No		No		No	0	No	0	No
163	SOPD	Rural	Male	18	18-29	Grade 3	Literate	Student	Single	700	0-1499	58	1.68	20.5	18.5-24.9	Yes	Yes	No	No	No		No		No		No		No	Back ach	No		No		No		No	0	No	0	No
125	Special clinic	Urban	Female	23	18-29	Grade 8	Literate	Housewife	Married	3000	>/= 1500	57	1.6	22.3	18.5-24.9	No	Yes	No	No	No		No		No		No	Nephritis	Yes		No		No		No		No	GUS	Yes	1	No
232	SOPD	Urban	Female	30	30-44	Grade 6	Literate	Housewife	Married	2000	>/= 1500	61	1.68	21.6	18.5-24.9	Yes	Yes	No	No	No		No		No		No		No	Back ach	No		No		No		No	0	No	0	No
323	SOPD	Rural	Female	18	18-29	Grade 4	Literate	Student	Single	1000	0-1499	40	1.52	17.3	14-18.4	Yes	Yes	No	No	No		No		No		No		No		No		No	Migrain	Yes	RS	Yes	NS,Ca	Yes	2	Yes
259	SOPD	Urban	Male	19	18-29	Grade 10+3	Literate	Student	Single	1800	>/= 1500	68	1.7	23.5	18.5-24.9	Yes	Yes	No	No	No		No		No		No		No	Arthritis	Yes		No		No		No	MSkS	Yes	1	No
52	Special clinic	Urban	Female	25	18-29	Grade 11/10+1	Literate	Other	Single	800	0-1499	60	1.61	23.1	18.5-24.9	Yes	Yes	No	No	No		No		No		No	Nephritis	Yes		No		No		No		No	GUS	Yes	1	No
81	MOPD	Rural	Female	55	> 44	Illiterate	Illiterate	Farmer	Married	800	0-1499	42	1.58	16.8	14-18.4	No	Yes	No	No	No		No		No		No		No	Arthritis + Back ach	Yes		No		No		No	MSkS	Yes	1	No
82	MOPD	Rural	Female	55	> 44	Illiterate	Illiterate	Housewife	Married	2200	>/= 1500	42	1.63	15.8	14-18.4	No	Yes	Yes	No	No		No		No		No	Burning sensation du	No	Arthritis + Back ach	Yes		No		No		No	MSkS	Yes	1	No
371	SOPD	Urban	Male	50	> 44	Grade 10+3	Literate	N/GO worker	Married	3500	>/= 1500	77	1.79	24	18.5-24.9	Yes	Yes	No	No	No	HPN	Yes		No		No		No	Back ach	No		No	Alzhemer	Yes		No	CV,NS	Yes	2	Yes
339	Special clinic	Urban	Male	21	18-29	Degree /12+4	Literate	Student	Single	3000	>/= 1500	60	1.65	22	18.5-24.9	Yes	Yes	No	No	No		No		No		No		No		No		No		No		No	0	No	0	No
330	SOPD	Urban	Male	30	30-44	Grade 9	Literate	Student	Single	2100	>/= 1500	52	1.65	19.1	18.5-24.9	Yes	Yes	No	No	No		No		No		No		No	Back ach	No		No		No		No	0	No	0	No
276	SOPD	Rural	Male	42	30-44	Grade 3	Literate	Farmer	Married	1000	0-1499	65	1.7	22.5	18.5-24.9	Yes	Yes	No	No	No		No		No		No		No		No		No		No		No	0	No	0	No
324	SOPD	Rural	Male	20	18-29	Grade 8	Literate	Student	Single	1200	0-1499	55	1.7	19	18.5-24.9	Yes	Yes	No	No	No		No		No		No		No	Back ach	No		No	Migrain	Yes		No	Nerv Dss	Yes	1	No
162	SOPD	Rural	Male	36	30-44	Grade 6	Literate	N/GO worker	Single	1500	>/= 1500	54	1.65	19.8	18.5-24.9	Yes	Yes	No	No	No		No		No		No		No	Arthritis	Yes		No		No		No	MSkS	Yes	1	No
319	SOPD	Urban	Male	75	> 44	Grade 12/10+2	Literate	N/GO worker	Married	1800	>/= 1500	70	1.74	23.1	18.5-24.9	Yes	Yes	No	No	No		No		No	Gastritis.Liver disease	No		No	Arthritis + Back ach	Yes		No	Migrain	Yes		No	GI,MSkS,NS	Yes	3	Yes
200	SOPD	Rural	Male	45	> 44	Illiterate	Illiterate	Farmer	Married	2000	>/= 1500	56	1.7	19.4	18.5-24.9	Yes	Yes	No	No	No		No		No		No		No		No		No	Migrain	Yes		No	Nerv Dss	Yes	1	No
331	SOPD	Rural	Male	35	30-44	Illiterate	Illiterate	Farmer	Married	2000	>/= 1500	60	1.7	20.8	18.5-24.9	Yes	Yes	No	No	No		No		No		No		No		No		No	Migrain	Yes		No	Nerv Dss	Yes	1	No
193	SOPD	Urban	Male	25	18-29	Grade 10	Literate	N/GO worker	Single	2500	>/= 1500	70	1.72	23.7	18.5-24.9	Yes	Yes	Yes	No	No		No		No		No		No		No		No		No		No	0	No	0	No
321	SOPD	Urban	Female	26	18-29	Grade 10+3	Literate	Other	Married	2500	>/= 1500	66	1.62	25.1	>/= 25	Yes	Yes	No	No	No		No		No		No		No	Back ach	No		No		No		No	0	No	0	No
379	SOPD	Urban	Female	33	30-44	Grade 10+3	Literate	N/GO worker	Married	2800	>/= 1500	59	1.65	21.7	18.5-24.9	Yes	Yes	No	No	No		No		No		No		No	Back ach	No		No		No		No	0	No	0	No
286	MOPD	Urban	Female	52	> 44	Grade 10	Literate	N/GO worker	Divorced	1260	0-1499	49	1.54	20.7	18.5-24.9	No	Yes	No	No	No		No		No		No	Kidney pain	No		No		No		No		No	0	No	0	No
185	MOPD	Urban	Male	36	30-44	Grade 10+3	Literate	Other	Single	1600	>/= 1500	62	1.62	23.6	18.5-24.9	Yes	Yes	Yes	No	No		No		No		No	Blader stone	No		No		No		No		No	CVSdss	Yes	1	No
10	SOPD	Urban	Female	52	> 44	Illiterate	Illiterate	Housewife	Married	700	0-1499	43	1.57	17.4	14-18.4	Yes	Yes	No	No	No		No		No		No	Nephritis	Yes		No		No		No		No	GUS	Yes	1	No
117	MOPD	Urban	Female	38	30-44	Read and write	Illiterate	Other	Married	1800	>/= 1500	68	1.61	26.2	>/= 25	Yes	Yes	Yes	Yes	No		No		No		No		No	Back ach	No		No		No		No	0	No	0	No
154	SOPD	Urban	Female	18	18-29	Grade 9	Literate	Other	Single	3000	>/= 1500	48	1.52	20.8	18.5-24.9	Yes	Yes	No	No	No		No		No		No		No	Arthritis	Yes		No		No		No	MSkS	Yes	1	No
205	MOPD	Urban	Male	39	30-44	Grade 10+3	Literate	Student	Married	1500	>/= 1500	61	1.72	20.6	18.5-24.9	No	Yes	No	No	No	HPN	Yes		No		No		No		No		No		No		No	CVSdss	Yes	1	No
123	MOPD	Urban	Male	53	> 44	Grade 12/10+2	Literate	N/GO worker	Married	7968	>/= 1500	68	1.73	22.7	18.5-24.9	No	Yes	Yes	No	No		No		No	Liver disease	Yes		No	Back ach	No	DM	Yes		No		No	GI,Endo	Yes	2	Yes
431	SOPD	Urban	Male	68	> 44	Grade 3	Literate	Farmer	Married	1000	0-1499	70	1.72	23.7	18.5-24.9	Yes	Yes	No	No	No		No		No		No	Uretral stricture	No		No		No		No		No	0	No	0	No
215	Special clinic	Rural	Male	45	> 44	Illiterate	Illiterate	Farmer	Married	2000	>/= 1500	53	1.7	18.3	14-18.4	Yes	Yes	No	No	No		No		No		No		No		No		No		No		No	0	No	0	No
60	SOPD	Rural	Female	35	30-44	Illiterate	Illiterate	Housewife	Married	1000	0-1499	64	1.64	23.8	18.5-24.9	Yes	Yes	No	No	No		No		No		No		No	Arthritis	Yes	Goiter	Yes		No		No	MSkS,Endo	Yes	2	Yes
292	MOPD	Rural	Female	21	18-29	Grade 7	Literate	Other	Single	1000	0-1499	53	1.69	18.6	18.5-24.9	No	Yes	No	No	No		No		No		No		No	Oedema	No		No		No		No	0	No	0	No
298	MOPD	Urban	Female	50	> 44	Illiterate	Illiterate	Housewife	Married	300	0-1499	62	1.6	24.2	18.5-24.9	No	Yes	Yes	No	No		No		No		No		No		No		No		No		No	0	No	0	No
281	MOPD	Rural	Female	35	30-44	Read and write	Illiterate	Farmer	Married	6500	>/= 1500	47	1.57	19.1	18.5-24.9	Yes	Yes	No	No	No		No		No		No		No	Arthritis + Back ach	Yes		No		No		No	MSkS	Yes	1	No
178	MOPD	Urban	Male	75	> 44	Illiterate	Illiterate	Farmer	Married	2000	>/= 1500	61	1.69	21.4	18.5-24.9	No	Yes	No	No	No	HPN	Yes		No		No		No		No		No		No		No	CVSdss	Yes	1	No
423	MOPD	Rural	Male	58	> 44	Read and write	Illiterate	N/GO worker	Married	1850	>/= 1500	64	1.73	21.4	18.5-24.9	No	Yes	Yes	Yes	Yes	HPN	Yes	Asthma	Yes		No	Nephritis	Yes	Arthritis + Back ach	Yes		No		No		No	CV,RS,GU,MSkS	Yes	4	Yes
119	MOPD	Rural	Male	28	18-29	Illiterate	Illiterate	Farmer	Married	1300	0-1499	68	1.67	24.4	18.5-24.9	No	Yes	No	No	No		No		No		No		No		No		No		No		No	0	No	0	No
334	SOPD	Urban	Female	25	18-29	Grade 10	Literate	Housewife	Married	1500	>/= 1500	45	1.68	15.9	14-18.4	Yes	Yes	No	No	No		No		No		No		No		No		No		No		No	0	No	0	No
356	SOPD	Urban	Male	32	30-44	Grade 8	Literate	Farmer	Married	2100	>/= 1500	56	1.75	18.3	14-18.4	Yes	Yes	No	No	No		No		No		No		No	Arthritis	Yes	DM	Yes	Migrain	Yes		No	MSkS,Endo,NS	Yes	3	Yes
198	SOPD	Urban	Female	67	> 44	Illiterate	Illiterate	Housewife	Married	1000	0-1499	62	1.72	21	18.5-24.9	Yes	Yes	No	No	No		No	Asthma	Yes		No		No	Back ach	No		No		No		No	RSD	Yes	1	No
122	MOPD	Urban	Male	65	> 44	Read and write	Illiterate	Farmer	Married	500	0-1499	68	1.82	20.5	18.5-24.9	No	Yes	No	No	No	HPN	Yes		No		No		No	Back ach	No		No		No		No	CVSdss	Yes	1	No
139	MOPD	Urban	Male	35	30-44	Grade 10	Literate	Other	Married	2000	>/= 1500	79	1.71	27	>/= 25	No	Yes	No	No	No		No		No		No		No	Arthritis	Yes		No		No		No	MSkS	Yes	1	No
277	MOPD	Rural	Male	40	30-44	Illiterate	Illiterate	Farmer	Married	260	0-1499	57	1.5	25.3	>/= 25	No	Yes	Yes	Yes	No		No		No		No	Bloody urine	No		No		No		No		No	0	No	0	No
180	MOPD	Urban	Male	20	18-29	Degree /12+4	Literate	Student	Single	2000	>/= 1500	62	1.73	20.7	18.5-24.9	Yes	Yes	No	No	No		No		No		No		No	Back ach	No		No		No		No	0	No	0	No
79	MOPD	Urban	Male	20	18-29	Read and write	Illiterate	Daily labourer	Married	3000	>/= 1500	65	1.69	22.8	18.5-24.9	No	Yes	No	Yes	No		No		No		No		No		No		No	Migrain	Yes		No	Nerv Dss	Yes	1	No
439	MOPD	Rural	Female	48	> 44	Illiterate	Illiterate	Farmer	Married	200	0-1499	61.5	1.52	26.8	>/= 25	No	Yes	No	No	No		No		No	Liver disease	Yes		No	Back ach	No		No		No		No	GI	Yes	1	No
179	MOPD	Urban	Male	30	30-44	Illiterate	Illiterate	Farmer	Married	500	0-1499	65	1.84	19.2	18.5-24.9	No	Yes	Yes	No	No		No		No		No		No		No		No		No		No	0	No	0	No
420	MOPD	Urban	Male	57	> 44	Illiterate	Illiterate	Farmer	Married	3000	>/= 1500	53	1.78	16.7	14-18.4	No	Yes	No	Yes	Yes		No		No		No	Burning sensation du	No		No		No		No		No	0	No	0	No
83	MOPD	Urban	Male	24	18-29	Read and write	Illiterate	Farmer	Married	1400	0-1499	52	1.68	18.4	14-18.4	Yes	Yes	No	Yes	No		No		No		No	Burning sensation du	No		No		No		No		No	0	No	0	No
32	SOPD	Rural	Male	55	> 44	Read and write	Illiterate	Farmer	Married	200	0-1499	60	1.68	21.3	18.5-24.9	Yes	Yes	No	No	No		No		No		No		No		No		No		No	Squames cell	Yes	Any cancer	Yes	1	No
28	SOPD	Urban	Female	20	18-29	Grade 10+3	Literate	Student	Single	5000	>/= 1500	48	1.56	19.7	18.5-24.9	No	Yes	No	No	No		No		No		No		No		No		No		No	Squames cell	Yes	Any cancer	Yes	1	No
270	SOPD	Rural	Male	35	30-44	Grade 5	Literate	Farmer	Married	3000	>/= 1500	68	1.72	23	18.5-24.9	Yes	Yes	Yes	Yes	No		No		No		No		No	Arthritis	Yes		No		No	Prostet	Yes	MSkS,Ca	Yes	2	Yes
188	SOPD	Urban	Female	27	18-29	Grade 10+3	Literate	N/GO worker	Married	2500	>/= 1500	58	1.6	22.7	18.5-24.9	Yes	Yes	No	No	No		No		No		No		No		No	Goiter	Yes		No	Papillary Th	Yes	Endo,Ca	Yes	2	Yes
378	SOPD	Rural	Male	23	18-29	Grade 7	Literate	Housewife	Married	1350	0-1499	52	1.61	20.1	18.5-24.9	Yes	Yes	No	No	No		No		No		No		No	Arthritis	Yes		No		No	Lt leg Ca	Yes	MSkS,Ca	Yes	2	Yes
133	SOPD	Rural	Male	60	> 44	Illiterate	Illiterate	Farmer	Married	2000	>/= 1500	65	1.7	22.5	18.5-24.9	Yes	Yes	No	No	No		No		No		No		No		No		No		No	Liposarcoma	Yes	Any cancer	Yes	1	No
66	SOPD	Urban	Female	45	> 44	Illiterate	Illiterate	Housewife	Single	200	0-1499	60	1.52	26	>/= 25	Yes	Yes	No	No	No		No		No		No		No		No		No		No	Intestine	Yes	Any cancer	Yes	1	No
98	SOPD	Rural	Male	56	> 44	Illiterate	Illiterate	Farmer	Married	1400	0-1499	52	1.75	17	14-18.4	Yes	Yes	No	No	No		No		No		No		No		No		No		No	Intestine	Yes	Any cancer	Yes	1	No
362	SOPD	Rural	Male	30	30-44	Illiterate	Illiterate	Farmer	Married	2140	>/= 1500	52	1.74	17.2	14-18.4	Yes	Yes	No	No	No		No		No		No		No		No		No	Alzhemer	Yes	Intestine	Yes	NS,Ca	Yes	2	Yes
201	SOPD	Rural	Female	65	> 44	Illiterate	Illiterate	Housewife	Married	700	0-1499	57	1.66	20.7	18.5-24.9	Yes	Yes	No	No	No		No		No		No		No	Back ach	No		No		No	Espphageal	Yes	Any cancer	Yes	1	No
220	SOPD	Rural	Male	50	> 44	Illiterate	Illiterate	Farmer	Married	1000	0-1499	70	1.7	24.2	18.5-24.9	Yes	Yes	No	No	No		No		No		No		No		No		No	Migrain	Yes	CA	Yes	NS,Ca	Yes	2	Yes
320	SOPD	Rural	Male	65	> 44	Grade 4	Literate	Farmer	Married	1400	0-1499	72	1.72	24.3	18.5-24.9	Yes	Yes	No	Yes	No		No		No		No		No		No		No	Alzhemer	Yes	CA	Yes	NS,Ca	Yes	2	Yes
267	SOPD	Urban	Male	63	> 44	Illiterate	Illiterate	Daily labourer	Married	1800	>/= 1500	72	1.78	22.7	18.5-24.9	Yes	Yes	No	No	No	HPN	Yes		No		No		No		No		No	Migrain	Yes	CA	Yes	CV,NS,Ca	Yes	3	Yes
273	SOPD	Urban	Female	20	18-29	Grade 10	Literate	Housewife	Married	2307	>/= 1500	53	1.6	20.7	18.5-24.9	Yes	Yes	No	No	No		No		No		No		No		No		No		No	CA	Yes	Any cancer	Yes	1	No
377	SOPD	Urban	Male	63	> 44	Grade 10+3	Literate	N/GO worker	Married	3000	>/= 1500	72	1.74	23.8	18.5-24.9	Yes	Yes	No	No	No		No		No		No		No	Back ach	No		No		No	CA	Yes	Any cancer	Yes	1	No
192	SOPD	Urban	Female	25	18-29	Illiterate	Illiterate	N/GO worker	Married	1500	>/= 1500	62	1.52	26.8	>/= 25	Yes	Yes	No	No	No		No		No		No		No	Arthritis	Yes	DM+Goiter	Yes		No	Breast	Yes	Msk,Endo,Endo,Cancer	Yes	4	Yes
348	SOPD	Urban	Female	40	30-44	Illiterate	Illiterate	Housewife	Married	2000	>/= 1500	58	1.65	21.3	18.5-24.9	Yes	Yes	No	No	No		No		No		No		No		No		No		No	Breast	Yes	Any cancer	Yes	1	No
342	Special clinic	Urban	Male	48	> 44	Grade 11/10+1	Literate	Other	Married	100	0-1499	68	1.65	24.9	18.5-24.9	No	Yes	No	No	No		No		No		No		No		No		No		No		No	0	No	0	No
184	MOPD	Rural	Male	51	> 44	Read and write	Illiterate	Farmer	Married	150	0-1499	45	1.56	18.5	18.5-24.9	No	Yes	No	No	No		No		No		No		No	Back ach	No		No		No		No	0	No	0	No
67	SOPD	Rural	Male	36	30-44	Grade 5	Literate	Farmer	Married	200	0-1499	55	1.77	17.6	14-18.4	Yes	Yes	No	No	No		No		No		No		No		No		No		No		No	0	No	0	No
148	SOPD	Rural	Male	18	18-29	Grade 2	Literate	Student	Single	200	0-1499	53	1.65	19.5	18.5-24.9	Yes	Yes	No	No	No		No		No		No		No		No		No		No		No	0	No	0	No
290	MOPD	Rural	Female	37	30-44	Grade 8	Literate	Housewife	Married	200	0-1499	69	1.54	29.1	>/= 25	No	Yes	No	No	No		No		No		No		No	Back ach	No		No		No		No	0	No	0	No
406	MOPD	Urban	Male	41	30-44	Read and write	Illiterate	N/GO worker	Married	250	0-1499	70	1.64	26	>/= 25	Yes	Yes	Yes	Yes	No	HPN	Yes		No		No		No		No		No		No		No	CVSdss	Yes	1	No
165	MOPD	Rural	Female	30	30-44	Illiterate	Illiterate	Farmer	Widowed	300	0-1499	47	1.68	16.7	14-18.4	No	Yes	No	No	No		No		No		No		No		No	DM	Yes		No		No	Endcrinesystem Dss	Yes	1	No
173	MOPD	Urban	Male	50	> 44	Grade 10	Literate	N/GO worker	Married	300	0-1499	53	1.73	17.7	14-18.4	No	Yes	Yes	No	No		No		No		No		No		No		No	Migrain	Yes		No	Nerv Dss	Yes	1	No
129	SOPD	Rural	Female	22	18-29	Illiterate	Illiterate	Housewife	Married	300	0-1499	49	1.61	18.9	18.5-24.9	Yes	Yes	No	No	No		No		No		No		No		No		No		No		No	0	No	0	No
437	SOPD	Rural	Female	40	30-44	Illiterate	Illiterate	Housewife	Widowed	300	0-1499	42	1.47	19.4	18.5-24.9	No	No	No	No	No		No		No	Liver disease	Yes		No		No		No		No		No	GI	Yes	1	No
96	SOPD	Rural	Male	65	> 44	Illiterate	Illiterate	Farmer	Married	300	0-1499	60	1.7	20.8	18.5-24.9	Yes	Yes	No	No	No		No		No		No		No		No		No		No		No	0	No	0	No
318	MOPD	Urban	Male	26	18-29	Grade 6	Literate	Student	Single	300	0-1499	65	1.7	22.5	18.5-24.9	Yes	Yes	No	No	No		No		No		No		No		No		No		No		No	0	No	0	No
285	MOPD	Urban	Female	22	18-29	Degree /12+4	Literate	Student	Single	300	0-1499	65	1.6	25.4	>/= 25	No	Yes	No	No	No		No		No		No		No		No		No		No		No	0	No	0	No
103	MOPD	Urban	Male	23	18-29	Grade 5	Literate	Student	Single	400	0-1499	42	1.6	16.4	14-18.4	No	Yes	No	No	No		No		No		No		No		No	DM	Yes		No		No	Endcrinesystem Dss	Yes	1	No
18	Special clinic	Rural	Male	27	18-29	Grade 12/10+2	Literate	N/GO worker	Married	400	0-1499	50	1.7	17.3	14-18.4	Yes	Yes	No	No	No		No		No		No		No		No		No		No		No	0	No	0	No
177	MOPD	Urban	Male	20	18-29	Grade 10+3	Literate	Daily labourer	Single	400	0-1499	55	1.77	17.6	14-18.4	Yes	Yes	No	Yes	No		No		No		No	Bloody urine	No		No		No		No		No	0	No	0	No
100	SOPD	Rural	Male	48	> 44	Illiterate	Illiterate	Farmer	Married	400	0-1499	65	1.75	21.2	18.5-24.9	Yes	Yes	No	No	No		No		No		No	BPH	Yes		No		No		No		No	GUS	Yes	1	No
284	MOPD	Urban	Male	20	18-29	Grade 5	Literate	Daily labourer	Married	450	0-1499	47	1.66	17.1	14-18.4	No	Yes	No	No	No		No		No		No		No		No	DM	Yes		No		No	Endcrinesystem Dss	Yes	1	No
414	MOPD	Rural	Male	65	> 44	Illiterate	Illiterate	Farmer	Married	500	0-1499	42	1.73	14	14-18.4	No	Yes	No	No	No	RHD	Yes		No		No		No		No		No		No		No	CVSdss	Yes	1	No
316	MOPD	Rural	Female	52	> 44	Illiterate	Illiterate	Housewife	Married	500	0-1499	39	1.52	16.9	14-18.4	No	Yes	No	No	No		No		No		No		No		No		No		No		No	0	No	0	No
365	Special clinic	Rural	Male	20	18-29	Illiterate	Illiterate	Farmer	Married	500	0-1499	45	1.62	17.1	14-18.4	Yes	Yes	No	No	No		No		No		No		No		No		No		No		No	0	No	0	No
61	Special clinic	Rural	Male	30	30-44	Illiterate	Illiterate	Farmer	Married	500	0-1499	48	1.65	17.6	14-18.4	Yes	Yes	Yes	No	No		No		No		No		No	Arthritis	Yes		No		No		No	MSkS	Yes	1	No
51	Special clinic	Rural	Male	54	> 44	Read and write	Illiterate	Farmer	Married	500	0-1499	57	1.8	17.6	14-18.4	Yes	Yes	No	No	No	HPN	Yes		No		No		No		No		No		No		No	CVSdss	Yes	1	No
282	MOPD	Urban	Male	18	18-29	Grade 9	Literate	Student	Single	500	0-1499	43	1.56	17.7	14-18.4	No	Yes	No	No	No		No		No		No		No		No		No	Epilepsy	Yes		No	Nerv Dss	Yes	1	No
90	SOPD	Rural	Male	20	18-29	Grade 3	Literate	Student	Single	500	0-1499	57	1.78	18	14-18.4	Yes	Yes	No	No	No		No		No		No		No		No	Goiter	Yes		No		No	Endcrinesystem Dss	Yes	1	No
197	SOPD	Rural	Female	19	18-29	Degree /12+4	Literate	Student	Single	500	0-1499	52	1.68	18.4	14-18.4	Yes	Yes	No	No	No		No		No		No		No		No		No		No		No	0	No	0	No
240	Special clinic	Rural	Female	18	18-29	Grade 9	Literate	Student	Single	500	0-1499	45	1.56	18.5	18.5-24.9	Yes	Yes	No	No	No		No		No		No		No		No		No		No		No	0	No	0	No
33	SOPD	Urban	Male	29	18-29	Read and write	Illiterate	Farmer	Married	500	0-1499	50	1.64	18.6	18.5-24.9	Yes	Yes	No	No	No		No		No		No		No		No		No		No		No	0	No	0	No
340	Special clinic	Rural	Female	40	30-44	Illiterate	Illiterate	Housewife	Married	500	0-1499	54	1.7	18.7	18.5-24.9	No	Yes	No	No	No		No		No		No		No		No		No		No		No	0	No	0	No
131	SOPD	Rural	Male	30	30-44	Grade 5	Literate	Farmer	Married	500	0-1499	60	1.75	19.6	18.5-24.9	Yes	Yes	No	No	No		No		No		No		No		No		No		No		No	0	No	0	No
410	MOPD	Urban	Male	23	18-29	Masters (12+6)	Literate	Student	Single	500	0-1499	62	1.76	20	18.5-24.9	No	Yes	No	No	No		No		No		No	Burning sensation du	No		No		No		No		No	0	No	0	No
364	Special clinic	Urban	Male	23	18-29	Degree /12+4	Literate	Student	Single	500	0-1499	65	1.78	20.5	18.5-24.9	Yes	Yes	No	No	No		No		No		No		No		No		No		No		No	0	No	0	No
157	SOPD	Urban	Male	62	> 44	Grade 3	Literate	Daily labourer	Married	500	0-1499	67	1.8	20.7	18.5-24.9	Yes	Yes	No	No	No		No	Asthma	Yes		No		No	Back ach	No		No	Migrain	Yes		No	RS,NS	Yes	2	Yes
170	MOPD	Urban	Female	50	> 44	Illiterate	Illiterate	Housewife	Married	500	0-1499	58	1.67	20.8	18.5-24.9	No	Yes	No	Yes	No		No		No		No		No		No	DM	Yes		No		No	Endcrinesystem Dss	Yes	1	No
145	Special clinic	Rural	Female	30	30-44	Illiterate	Illiterate	Housewife	Married	500	0-1499	57	1.65	20.9	18.5-24.9	Yes	Yes	No	No	No		No		No		No		No		No		No		No		No	0	No	0	No
147	SOPD	Rural	Female	18	18-29	Grade 7	Literate	Student	Single	500	0-1499	50	1.52	21.6	18.5-24.9	Yes	Yes	No	No	No		No		No		No		No		No		No		No		No	0	No	0	No
116	Special clinic	Rural	Male	40	30-44	Grade 10	Literate	Farmer	Married	500	0-1499	67	1.75	21.9	18.5-24.9	Yes	Yes	No	No	No		No		No		No		No		No		No		No		No	0	No	0	No
155	SOPD	Rural	Male	50	> 44	Illiterate	Illiterate	Farmer	Married	500	0-1499	64	1.7	22.1	18.5-24.9	Yes	Yes	No	No	No		No		No		No		No	Back ach	No		No		No		No	0	No	0	No
389	Special clinic	Rural	Male	28	18-29	Illiterate	Illiterate	Farmer	Married	500	0-1499	63	1.67	22.6	18.5-24.9	Yes	Yes	Yes	No	No		No		No		No		No		No		No		No		No	0	No	0	No
380	Special clinic	Rural	Male	24	18-29	Read and write	Illiterate	Farmer	Married	500	0-1499	54	1.54	22.8	18.5-24.9	No	Yes	No	No	No		No		No		No		No		No	DM	Yes		No		No	Endcrinesystem Dss	Yes	1	No
311	MOPD	Urban	Male	67	> 44	Illiterate	Illiterate	Other	Married	500	0-1499	63	1.66	22.9	18.5-24.9	No	Yes	No	No	No		No		No		No		No		No		No		No		No	0	No	0	No
152	SOPD	Urban	Male	42	30-44	Grade 4	Literate	N/GO worker	Married	500	0-1499	65	1.68	23	18.5-24.9	Yes	Yes	No	No	No		No		No		No		No		No		No		No		No	0	No	0	No
118	MOPD	Urban	Male	25	18-29	Read and write	Illiterate	Student	Single	500	0-1499	55	1.5	24.4	18.5-24.9	No	Yes	No	No	No		No		No		No		No		No		No	Epilepsy	Yes		No	Nerv Dss	Yes	1	No
72	SOPD	Urban	Female	23	18-29	Grade 11/10+1	Literate	Student	Single	500	0-1499	68	1.63	25.6	>/= 25	Yes	Yes	No	No	No		No		No		No		No		No		No		No		No	0	No	0	No
337	Special clinic	Urban	Male	35	30-44	Illiterate	Illiterate	Farmer	Married	500	0-1499	71	1.65	26.1	>/= 25	Yes	Yes	No	No	No		No		No		No		No		No		No		No		No	0	No	0	No
71	SOPD	Urban	Male	72	> 44	Grade 4	Literate	N/GO worker	Married	500	0-1499	80	1.7	27.7	>/= 25	Yes	Yes	No	No	No	HPN	Yes		No		No		No	Arthritis	Yes		No		No		No	CV,MSkS	Yes	2	Yes
109	Special clinic	Urban	Male	65	> 44	Illiterate	Illiterate	Farmer	Married	600	0-1499	55	1.83	16.4	14-18.4	Yes	Yes	No	No	No		No		No		No		No		No		No		No		No	0	No	0	No
206	MOPD	Urban	Female	21	18-29	Grade 10+3	Literate	Daily labourer	Single	600	0-1499	46	1.63	17.3	14-18.4	No	Yes	No	No	No		No		No		No		No		No		No	Epilepsy	Yes		No	Nerv Dss	Yes	1	No
39	Special clinic	Rural	Male	22	18-29	Degree /12+4	Literate	Student	Married	600	0-1499	54	1.7	18.7	18.5-24.9	No	Yes	Yes	Yes	No		No		No		No		No		No		No		No		No	0	No	0	No
287	MOPD	Urban	Female	25	18-29	Grade 10	Literate	Housewife	Married	600	0-1499	45	1.51	19.7	18.5-24.9	No	Yes	No	No	No		No		No		No		No		No		No		No		No	0	No	0	No
210	Special clinic	Rural	Female	20	18-29	Grade 7	Literate	Student	Single	600	0-1499	51	1.6	19.9	18.5-24.9	Yes	Yes	No	No	No		No		No		No		No		No		No		No		No	0	No	0	No
172	MOPD	Urban	Female	58	> 44	Grade 12/10+2	Literate	Housewife	Married	600	0-1499	60	1.56	24.7	18.5-24.9	No	Yes	No	No	No		No		No	Liver disease	Yes		No		No	DM	Yes		No		No	GI,Endo	Yes	2	Yes
63	MOPD	Urban	Female	45	> 44	Read and write	Illiterate	Housewife	Widowed	650	0-1499	75	1.64	27.9	>/= 25	Yes	Yes	Yes	No	No		No	Asthma	Yes		No		No		No	DM	Yes		No		No	RS,Endo	Yes	2	Yes
314	MOPD	Urban	Female	20	18-29	Grade 11/10+1	Literate	N/GO worker	Single	665	0-1499	47	1.67	16.9	14-18.4	No	No	No	No	No		No		No		No		No		No		No	Epilepsy	Yes		No	Nerv Dss	Yes	1	No
305	Special clinic	Urban	Female	30	30-44	Read and write	Illiterate	Daily labourer	Married	700	0-1499	48	1.68	17	14-18.4	No	Yes	No	No	No		No		No		No	Nephrosis	Yes		No		No		No		No	GUS	Yes	1	No
341	Special clinic	Rural	Female	40	30-44	Illiterate	Illiterate	Housewife	Single	700	0-1499	51	1.72	17.2	14-18.4	No	Yes	No	No	No		No		No		No		No		No		No		No		No	0	No	0	No
168	MOPD	Urban	Male	56	> 44	Grade 4	Literate	Farmer	Married	700	0-1499	50	1.67	17.9	14-18.4	No	Yes	No	Yes	No		No		No		No		No	Arthritis	Yes		No		No		No	MSkS	Yes	1	No
413	MOPD	Rural	Female	25	18-29	Illiterate	Illiterate	Housewife	Married	700	0-1499	52	1.69	18.2	14-18.4	No	Yes	No	No	No		No		No		No		No		No		No	Migrain	Yes		No	Nerv Dss	Yes	1	No
92	SOPD	Urban	Male	20	18-29	Degree /12+4	Literate	Student	Single	700	0-1499	60.7	1.8	18.8	18.5-24.9	Yes	Yes	No	No	No		No		No		No		No		No		No		No		No	0	No	0	No
265	SOPD	Rural	Male	30	30-44	Grade 6	Literate	Farmer	Married	700	0-1499	51	1.6	19.9	18.5-24.9	Yes	Yes	No	No	No		No		No		No		No		No		No	Migrain	Yes		No	Nerv Dss	Yes	1	No
315	MOPD	Rural	Male	27	18-29	Grade 9	Literate	Daily labourer	Single	700	0-1499	58	1.7	20.1	18.5-24.9	No	Yes	No	No	No		No		No		No		No		No		No	Epilepsy	Yes		No	Nerv Dss	Yes	1	No
363	Special clinic	Rural	Male	18	18-29	Degree /12+4	Literate	Student	Single	700	0-1499	56	1.65	20.6	18.5-24.9	No	Yes	No	No	No		No		No		No		No		No		No		No		No	0	No	0	No
293	MOPD	Rural	Female	20	18-29	Illiterate	Illiterate	Housewife	Married	700	0-1499	61	1.61	23.5	18.5-24.9	No	Yes	No	No	No		No		No		No		No		No		No		No		No	0	No	0	No
312	MOPD	Urban	Female	36	30-44	Grade 7	Literate	N/GO worker	Married	700	0-1499	58	1.56	23.8	18.5-24.9	No	Yes	No	No	No		No		No		No		No		No		No		No		No	0	No	0	No
36	SOPD	Rural	Female	45	> 44	Read and write	Illiterate	Farmer	Married	700	0-1499	67	1.61	25.8	>/= 25	Yes	Yes	No	No	No		No		No		No	BPH	Yes		No		No		No		No	GUS	Yes	1	No
386	Special clinic	Urban	Male	21	18-29	Grade 12/10+2	Literate	Student	Single	800	0-1499	50	1.66	18.1	14-18.4	Yes	Yes	No	No	No		No		No		No		No		No		No		No		No	0	No	0	No
27	SOPD	Rural	Female	25	18-29	Read and write	Illiterate	Housewife	Single	800	0-1499	38	1.45	18.1	14-18.4	Yes	Yes	No	No	No		No		No		No		No	Back ach	No		No		No		No	0	No	0	No
245	Special clinic	Urban	Male	19	18-29	Grade 11/10+1	Literate	Student	Single	800	0-1499	51	1.65	18.7	18.5-24.9	Yes	Yes	No	No	No		No		No		No		No		No		No		No		No	0	No	0	No
402	MOPD	Urban	Male	66	> 44	Illiterate	Illiterate	Other	Married	800	0-1499	55	1.69	19.3	18.5-24.9	No	Yes	No	No	No	HPN	Yes		No		No		No		No		No		No		No	CVSdss	Yes	1	No
352	SOPD	Urban	Female	20	18-29	Grade 10	Literate	Other	Single	800	0-1499	58	1.67	20.8	18.5-24.9	Yes	Yes	No	No	No		No		No		No		No		No	Goiter	Yes	Migrain	Yes		No	Endo,NS	Yes	2	Yes
243	Special clinic	Urban	Male	40	30-44	Illiterate	Illiterate	Farmer	Married	800	0-1499	57	1.65	20.9	18.5-24.9	Yes	Yes	No	No	No		No		No		No		No		No		No		No		No	0	No	0	No
202	SOPD	Urban	Male	25	18-29	Illiterate	Illiterate	Farmer	Married	800	0-1499	60	1.69	21	18.5-24.9	Yes	Yes	No	No	No		No	Asthma	Yes		No		No		No		No		No		No	RSD	Yes	1	No
350	SOPD	Urban	Female	20	18-29	Illiterate	Illiterate	Housewife	Single	800	0-1499	55	1.59	21.8	18.5-24.9	Yes	Yes	No	No	No	IHD	Yes		No		No		No	Back ach	No	Goiter	Yes	Migrain	Yes		No	CV,Endo,Nerve	Yes	3	Yes
400	MOPD	Rural	Female	35	30-44	Illiterate	Illiterate	Housewife	Married	800	0-1499	49	1.5	21.8	18.5-24.9	No	Yes	No	No	No		No		No		No		No		No	DM	Yes		No		No	Endcrinesystem Dss	Yes	1	No
313	MOPD	Urban	Female	73	> 44	Illiterate	Illiterate	Housewife	Married	900	0-1499	53	1.67	19	18.5-24.9	No	Yes	No	No	No		No		No		No		No		No	DM	Yes		No		No	Endcrinesystem Dss	Yes	1	No
47	MOPD	Urban	Female	30	30-44	Read and write	Illiterate	Housewife	Married	900	0-1499	50	1.55	20.8	18.5-24.9	No	No	No	No	No		No		No		No		No		No		No		No		No	0	No	0	No
70	SOPD	Urban	Male	40	30-44	Grade 9	Literate	N/GO worker	Married	900	0-1499	72	1.8	22.2	18.5-24.9	Yes	Yes	No	No	No		No		No		No		No		No		No		No		No	0	No	0	No
370	SOPD	Rural	Male	50	> 44	Illiterate	Illiterate	Farmer	Married	1000	0-1499	53	1.82	16	14-18.4	Yes	Yes	No	No	No		No		No		No		No		No		No	Migrain	Yes		No	Nerv Dss	Yes	1	No
374	SOPD	Rural	Male	24	18-29	Grade 6	Literate	Student	Single	1000	0-1499	50	1.7	17.3	14-18.4	Yes	Yes	No	No	No		No		No		No		No	Arthritis	Yes		No		No		No	MSkS	Yes	1	No
34	SOPD	Rural	Male	38	30-44	Grade 3	Literate	Farmer	Married	1000	0-1499	53	1.75	17.3	14-18.4	Yes	Yes	No	No	No		No		No		No		No		No		No		No		No	0	No	0	No
399	MOPD	Rural	Female	40	30-44	Illiterate	Illiterate	Housewife	Married	1000	0-1499	41	1.53	17.5	14-18.4	No	Yes	No	No	No	IHD	Yes		No		No		No		No		No		No		No	CVSdss	Yes	1	No
235	SOPD	Urban	Male	23	18-29	Grade 10	Literate	Daily labourer	Single	1000	0-1499	50	1.67	17.9	14-18.4	Yes	Yes	No	No	No		No		No		No		No	Arthritis + Back ach	Yes	Goiter	Yes	Migrain	Yes		No	MSkS,Endo,NS	Yes	3	Yes
69	Special clinic	Urban	Female	22	18-29	Grade 10	Literate	N/GO worker	Single	1000	0-1499	54	1.73	18	14-18.4	Yes	Yes	No	No	No		No		No		No		No		No		No		No		No	0	No	0	No
244	Special clinic	Urban	Male	20	18-29	Grade 10+3	Literate	Student	Single	1000	0-1499	56	1.76	18.1	14-18.4	Yes	Yes	No	No	No		No		No		No		No		No		No		No		No	0	No	0	No
35	SOPD	Urban	Female	20	18-29	Grade 10	Literate	Student	Single	1000	0-1499	45	1.57	18.3	14-18.4	Yes	Yes	No	No	No		No		No		No		No		No		No		No		No	0	No	0	No
174	MOPD	Urban	Male	28	18-29	Grade 10	Literate	Other	Single	1000	0-1499	41	1.47	19	18.5-24.9	No	Yes	No	No	No		No		No		No		No		No		No		No		No	0	No	0	No
37	SOPD	Rural	Male	27	18-29	Grade 10	Literate	Farmer	Married	1000	0-1499	56	1.7	19.4	18.5-24.9	Yes	Yes	No	No	No	HPN	Yes		No		No		No		No		No		No		No	CVSdss	Yes	1	No
65	MOPD	Urban	Female	20	18-29	Read and write	Illiterate	Student	Single	1000	0-1499	51	1.61	19.7	18.5-24.9	Yes	Yes	No	No	No		No		No		No		No	Arthritis	Yes		No		No		No	MSkS	Yes	1	No
384	Special clinic	Urban	Female	21	18-29	Grade 12/10+2	Literate	N/GO worker	Single	1000	0-1499	57	1.7	19.7	18.5-24.9	Yes	Yes	No	No	No		No		No		No		No		No		No		No		No	0	No	0	No
211	Special clinic	Urban	Female	40	30-44	Illiterate	Illiterate	Housewife	Married	1000	0-1499	48	1.56	19.7	18.5-24.9	No	Yes	No	No	No		No		No		No		No		No		No		No		No	0	No	0	No
23	Special clinic	Rural	Male	30	30-44	Read and write	Illiterate	Farmer	Married	1000	0-1499	64	1.8	19.8	18.5-24.9	No	Yes	No	Yes	No		No		No		No	Nephritis	Yes		No		No		No		No	GUS	Yes	1	No
91	SOPD	Urban	Female	18	18-29	Degree /12+4	Literate	Student	Single	1000	0-1499	52	1.6	20.3	18.5-24.9	Yes	Yes	No	No	No		No		No		No		No	Back ach	No		No		No		No	0	No	0	No
349	SOPD	Rural	Male	20	18-29	Grade 9	Literate	Farmer	Married	1000	0-1499	52	1.6	20.3	18.5-24.9	Yes	Yes	No	No	No		No		No		No		No		No		No		No		No	0	No	0	No
212	Special clinic	Urban	Female	18	18-29	Grade 9	Literate	Student	Single	1000	0-1499	56	1.65	20.6	18.5-24.9	Yes	Yes	No	No	No		No		No		No		No		No		No		No		No	0	No	0	No
186	SOPD	Urban	Female	22	18-29	Degree /12+4	Literate	Student	Single	1000	0-1499	54	1.62	20.6	18.5-24.9	Yes	Yes	No	No	No		No		No		No		No		No	Goiter	Yes		No		No	Endcrinesystem Dss	Yes	1	No
335	Special clinic	Urban	Female	19	18-29	Grade 10+3	Literate	Student	Single	1000	0-1499	51	1.57	20.7	18.5-24.9	No	Yes	No	No	No		No		No		No		No		No		No		No		No	0	No	0	No
302	SOPD	Rural	Female	20	18-29	Illiterate	Illiterate	Housewife	Married	1000	0-1499	50	1.54	21.1	18.5-24.9	Yes	Yes	No	No	No		No		No		No		No	Back ach	No		No	Migrain	Yes		No	Nerv Dss	Yes	1	No
239	Special clinic	Urban	Female	25	18-29	Grade 9	Literate	N/GO worker	Married	1000	0-1499	54	1.6	21.1	18.5-24.9	No	Yes	No	No	No		No		No		No	Nephrosis	Yes		No		No		No		No	GUS	Yes	1	No
283	MOPD	Rural	Female	30	30-44	Read and write	Illiterate	Housewife	Married	1000	0-1499	49	1.52	21.2	18.5-24.9	No	Yes	No	No	No		No		No		No		No		No		No		No		No	0	No	0	No
388	Special clinic	Urban	Female	35	30-44	Read and write	Illiterate	Other	Divorced	1000	0-1499	59	1.67	21.2	18.5-24.9	No	Yes	No	No	No		No		No		No	Nephrosis	Yes		No		No		No		No	GUS	Yes	1	No
203	SOPD	Rural	Female	35	30-44	Illiterate	Illiterate	Housewife	Married	1000	0-1499	57	1.64	21.2	18.5-24.9	Yes	Yes	No	No	No		No		No		No		No		No		No		No		No	0	No	0	No
128	Special clinic	Urban	Male	37	30-44	Illiterate	Illiterate	Daily labourer	Married	1000	0-1499	65	1.75	21.2	18.5-24.9	Yes	Yes	No	No	No		No		No		No	Nephrosis	Yes		No		No		No		No	GUS	Yes	1	No
274	SOPD	Rural	Male	38	30-44	Grade 5	Literate	Farmer	Married	1000	0-1499	65	1.75	21.2	18.5-24.9	Yes	Yes	No	No	No		No		No		No		No	Arthritis + Back ach	Yes		No		No		No	MSkS	Yes	1	No
271	SOPD	Rural	Male	25	18-29	Grade 4	Literate	Farmer	Married	1000	0-1499	58	1.65	21.3	18.5-24.9	Yes	Yes	Yes	Yes	Yes		No		No		No	Nephritis	Yes		No		No		No		No	GUS	Yes	1	No
138	MOPD	Rural	Male	40	30-44	Illiterate	Illiterate	Farmer	Married	1000	0-1499	60	1.68	21.3	18.5-24.9	Yes	Yes	Yes	Yes	Yes		No		No		No	Nephritis	Yes	Arthritis	Yes		No	Epilepsy	Yes		No	GU,MSkS,NS	Yes	3	Yes
234	SOPD	Rural	Male	25	18-29	Illiterate	Illiterate	Farmer	Single	1000	0-1499	58	1.64	21.6	18.5-24.9	Yes	Yes	No	No	No		No		No		No		No		No		No		No		No	0	No	0	No
304	Special clinic	Urban	Female	38	30-44	Grade 10+3	Literate	Other	Single	1000	0-1499	60	1.65	22	18.5-24.9	No	Yes	No	No	No		No		No		No		No		No		No		No		No	0	No	0	No
59	SOPD	Rural	Male	50	> 44	Illiterate	Illiterate	Farmer	Married	1000	0-1499	62	1.68	22	18.5-24.9	Yes	Yes	No	No	No		No		No		No	BPH	Yes	Arthritis	Yes		No		No		No	GUS,MSkS	Yes	2	Yes
269	SOPD	Rural	Male	60	> 44	Illiterate	Illiterate	Farmer	Married	1000	0-1499	62	1.68	22	18.5-24.9	Yes	Yes	No	No	No		No		No		No		No		No		No		No		No	0	No	0	No
110	Special clinic	Urban	Male	19	18-29	Grade 10+3	Literate	Student	Single	1000	0-1499	67	1.74	22.1	18.5-24.9	Yes	Yes	No	No	No		No		No		No		No		No		No		No		No	0	No	0	No
366	Special clinic	Urban	Male	29	18-29	Grade 10	Literate	Other	Married	1000	0-1499	68	1.75	22.2	18.5-24.9	No	Yes	No	No	No		No		No		No		No		No		No		No		No	0	No	0	No
222	SOPD	Rural	Female	40	30-44	Illiterate	Illiterate	Housewife	Married	1000	0-1499	60	1.64	22.3	18.5-24.9	Yes	Yes	No	No	No		No		No		No		No	Back ach	No	Goiter	Yes	Migrain	Yes		No	Endo,NS	Yes	2	Yes
213	Special clinic	Rural	Female	50	> 44	Illiterate	Illiterate	Housewife	Single	1000	0-1499	57	1.6	22.3	18.5-24.9	Yes	Yes	No	No	No		No		No		No		No		No		No		No		No	0	No	0	No
296	MOPD	Urban	Male	25	18-29	Grade 4	Literate	Other	Single	1000	0-1499	65	1.7	22.5	18.5-24.9	No	Yes	Yes	No	No		No		No		No		No		No		No		No		No	0	No	0	No
430	SOPD	Rural	Male	65	> 44	Illiterate	Illiterate	Farmer	Married	1000	0-1499	68	1.74	22.5	18.5-24.9	No	Yes	Yes	No	No		No		No		No	BPH	Yes		No		No		No		No	GUS	Yes	1	No
360	Special clinic	Urban	Female	23	18-29	Grade 10	Literate	N/GO worker	Single	1000	0-1499	58	1.6	22.7	18.5-24.9	No	Yes	No	No	No		No		No		No		No		No		No		No		No	0	No	0	No
150	SOPD	Urban	Female	46	> 44	Grade 4	Literate	Farmer	Married	1000	0-1499	60	1.62	22.9	18.5-24.9	Yes	Yes	No	No	No		No		No		No		No		No	DM+Goiter	Yes		No		No	Endo,Endo	Yes	2	Yes
142	Special clinic	Urban	Female	30	30-44	Grade 11/10+1	Literate	Other	Married	1000	0-1499	56	1.56	23	18.5-24.9	Yes	Yes	No	No	No		No		No		No		No		No		No		No		No	0	No	0	No
336	Special clinic	Rural	Male	20	18-29	Grade 11/10+1	Literate	Student	Single	1000	0-1499	69	1.72	23.3	18.5-24.9	Yes	Yes	No	No	No		No		No		No		No		No		No		No		No	0	No	0	No
56	SOPD	Urban	Female	23	18-29	Grade 12/10+2	Literate	Housewife	Married	1000	0-1499	62	1.62	23.6	18.5-24.9	Yes	Yes	No	No	No		No		No		No		No		No		No		No		No	0	No	0	No
160	SOPD	Urban	Female	40	30-44	Grade 4	Literate	Housewife	Married	1000	0-1499	62	1.62	23.6	18.5-24.9	Yes	Yes	No	No	No	HPN	Yes	Asthma	Yes		No		No	Back ach	No	Goiter	Yes	Migrain	Yes		No	CV,Resp,Endo,Nerve	Yes	4	Yes
297	MOPD	Urban	Female	55	> 44	Illiterate	Illiterate	Housewife	Married	1000	0-1499	53	1.5	23.6	18.5-24.9	No	Yes	No	No	No		No		No		No		No		No		No		No		No	0	No	0	No
99	SOPD	Urban	Male	48	> 44	Masters (12+6)	Literate	Other	Married	1000	0-1499	72.77	1.74	24.1	18.5-24.9	Yes	Yes	No	No	No		No		No		No		No		No		No		No		No	0	No	0	No
309	MOPD	Urban	Female	49	> 44	Grade 6	Literate	Other	Married	1000	0-1499	62	1.52	26.8	>/= 25	No	Yes	No	No	No		No		No		No		No		No	DM	Yes	Migrain	Yes		No	Endo,NS	Yes	2	Yes
228	SOPD	Urban	Female	27	18-29	Illiterate	Illiterate	Housewife	Married	1100	0-1499	59	1.62	22.5	18.5-24.9	Yes	Yes	No	No	No		No		No		No		No	Arthritis + Back ach	Yes		No	Migrain	Yes		No	MSkS,NS	Yes	2	Yes
391	MOPD	Urban	Male	54	> 44	Read and write	Illiterate	Other	Married	1100	0-1499	72	1.58	28.8	>/= 25	No	Yes	Yes	Yes	No		No		No		No		No		No	DM	Yes		No		No	Endcrinesystem Dss	Yes	1	No
164	MOPD	Urban	Male	23	18-29	Read and write	Illiterate	Daily labourer	Married	1200	0-1499	52	1.65	19.1	18.5-24.9	No	Yes	Yes	No	No		No		No		No		No		No	DM	Yes		No		No	Endcrinesystem Dss	Yes	1	No
209	Special clinic	Rural	Male	50	> 44	Read and write	Illiterate	Farmer	Married	1200	0-1499	47	1.56	19.3	18.5-24.9	Yes	Yes	No	No	No		No		No		No		No		No		No		No		No	0	No	0	No
263	SOPD	Urban	Male	30	30-44	Grade 4	Literate	Daily labourer	Married	1200	0-1499	56	1.68	19.8	18.5-24.9	Yes	Yes	No	Yes	No		No		No		No		No		No		No		No		No	0	No	0	No
396	MOPD	Rural	Male	31	30-44	Grade 10	Literate	Farmer	Single	1200	0-1499	58	1.68	20.5	18.5-24.9	Yes	Yes	No	No	No		No		No		No		No		No	DM	Yes		No		No	Endcrinesystem Dss	Yes	1	No
376	SOPD	Rural	Male	70	> 44	Illiterate	Illiterate	Farmer	Married	1200	0-1499	57	1.64	21.2	18.5-24.9	Yes	Yes	No	No	No		No		No		No	BPH	Yes	Back ach	No	DM	Yes	Insomnia	No		No	GUS,Endo	Yes	2	Yes
306	Special clinic	Urban	Female	22	18-29	Read and write	Illiterate	Other	Married	1200	0-1499	61	1.65	22.4	18.5-24.9	No	Yes	No	No	No		No		No		No		No		No		No		No		No	0	No	0	No
307	Special clinic	Urban	Male	22	18-29	Read and write	Illiterate	Farmer	Single	1200	0-1499	58	1.56	23.8	18.5-24.9	Yes	Yes	No	No	No		No		No		No		No		No		No		No		No	0	No	0	No
230	SOPD	Urban	Male	71	> 44	Illiterate	Illiterate	Daily labourer	Married	1200	0-1499	72	1.7	24.9	18.5-24.9	Yes	Yes	No	No	No		No		No		No	BPH	Yes	Back ach	No		No		No		No	GUS	Yes	1	No
407	MOPD	Rural	Male	49	> 44	Grade 6	Literate	Farmer	Married	1200	0-1499	83	1.79	25.9	>/= 25	Yes	Yes	No	No	No	HPN	Yes		No		No		No	Back ach	No	DM	Yes		No		No	CV,Endo	Yes	2	Yes
427	MOPD	Rural	Female	25	18-29	Illiterate	Illiterate	Housewife	Married	1200	0-1499	71	1.59	28.1	>/= 25	No	Yes	No	No	No	HPN	Yes	Bronchitis	Yes		No		No	Arthritis + Back ach	Yes		No		No		No	CV,RS,MSkS	Yes	3	Yes
95	SOPD	Urban	Male	42	30-44	Grade 7	Literate	Daily labourer	Married	1200	0-1499	79	1.52	34.2	>/= 25	Yes	Yes	No	No	No		No		No		No		No	Back ach	No		No		No		No	0	No	0	No
412	MOPD	Urban	Female	25	18-29	Grade 6	Literate	N/GO worker	Single	1300	0-1499	59	1.67	21.2	18.5-24.9	Yes	Yes	No	No	No		No		No		No		No		No		No		No		No	0	No	0	No
266	SOPD	Rural	Female	20	18-29	Grade 10	Literate	Student	Single	1300	0-1499	60	1.63	22.6	18.5-24.9	Yes	Yes	No	No	No		No		No		No		No		No		No	Migrain	Yes		No	Nerv Dss	Yes	1	No
435	MOPD	Urban	Female	25	18-29	Grade 10+3	Literate	Other	Married	1300	0-1499	67	1.64	24.9	18.5-24.9	No	Yes	No	No	No		No		No		No		No	Arthritis	Yes		No		No		No	MSkS	Yes	1	No
256	SOPD	Urban	Female	38	30-44	Grade 10+3	Literate	N/GO worker	Married	1300	0-1499	85	1.7	29.4	>/= 25	Yes	Yes	No	No	No		No		No		No		No	Arthritis	Yes		No		No		No	MSkS	Yes	1	No
351	SOPD	Urban	Female	38	30-44	Grade 12/10+2	Literate	N/GO worker	Married	1305	0-1499	70	1.67	25.1	>/= 25	Yes	Yes	No	No	No		No		No		No		No		No		No		No		No	0	No	0	No
397	MOPD	Urban	Male	59	> 44	Grade 10	Literate	N/GO worker	Married	1350	0-1499	48	1.71	16.4	14-18.4	Yes	Yes	Yes	Yes	Yes	HPN	Yes		No		No		No	Back ach	No		No		No		No	CVSdss	Yes	1	No
248	MOPD	Urban	Female	38	30-44	Degree /12+4	Literate	N/GO worker	Divorced	1400	0-1499	47	1.57	19.1	18.5-24.9	No	Yes	Yes	Yes	No	CHF,HPN	Yes		No		No		No		No		No		No		No	Cv,CV	Yes	2	Yes
190	SOPD	Urban	Female	40	30-44	Illiterate	Illiterate	Housewife	Married	1400	0-1499	67	1.68	23.7	18.5-24.9	Yes	Yes	No	No	No	HPN	Yes		No		No		No	Arthritis + Back ach	Yes		No		No		No	CV,MSkS	Yes	2	Yes
140	MOPD	Rural	Male	35	30-44	Read and write	Illiterate	Farmer	Married	1500	>/= 1500	40	1.56	16.4	14-18.4	Yes	Yes	Yes	No	Yes	HPN	Yes		No		No	Nephritis	Yes	Arthritis + Back ach	Yes		No		No		No	CV,GUS	Yes	2	Yes
135	SOPD	Rural	Male	39	30-44	Illiterate	Illiterate	Daily labourer	Single	1500	>/= 1500	52	1.78	16.4	14-18.4	Yes	Yes	No	No	No		No		No		No		No	Back ach	No		No		No		No	0	No	0	No
132	SOPD	Urban	Female	25	18-29	Degree /12+4	Literate	N/GO worker	Single	1500	>/= 1500	45	1.58	18	14-18.4	Yes	Yes	No	No	No		No		No		No		No	Back ach	No		No		No		No	0	No	0	No
383	Special clinic	Urban	Female	20	18-29	Degree /12+4	Literate	Student	Single	1500	>/= 1500	47	1.6	18.4	14-18.4	No	Yes	No	No	No		No		No		No		No		No		No		No		No	0	No	0	No
428	MOPD	Urban	Female	21	18-29	Grade 10+3	Literate	Student	Single	1500	>/= 1500	49	1.63	18.4	14-18.4	Yes	Yes	No	No	No		No		No		No		No		No		No		No		No	0	No	0	No
153	SOPD	Urban	Male	18	18-29	Grade 7	Literate	Student	Single	1500	>/= 1500	54	1.7	18.7	18.5-24.9	Yes	Yes	No	No	No		No		No		No		No		No		No		No		No	0	No	0	No
411	MOPD	Urban	Female	50	> 44	Illiterate	Illiterate	Farmer	Widowed	1500	>/= 1500	45	1.55	18.7	18.5-24.9	No	Yes	No	No	No		No		No		No		No	Arthritis + Back ach	Yes		No		No		No	MSkS	Yes	1	No
251	MOPD	Rural	Male	18	18-29	Read and write	Illiterate	Student	Single	1500	>/= 1500	53	1.66	19.2	18.5-24.9	Yes	Yes	Yes	No	No	CHF	Yes		No		No		No		No		No		No		No	CVSdss	Yes	1	No
325	SOPD	Urban	Female	40	30-44	Illiterate	Illiterate	Housewife	Married	1500	>/= 1500	52	1.64	19.3	18.5-24.9	Yes	Yes	No	No	No		No		No		No		No	Arthritis	Yes		No	Migrain	Yes		No	MSkS,NS	Yes	2	Yes
238	Special clinic	Rural	Male	25	18-29	Grade 10+3	Literate	N/GO worker	Married	1500	>/= 1500	56	1.68	19.8	18.5-24.9	No	Yes	No	No	No		No		No		No		No		No		No		No		No	0	No	0	No
338	Special clinic	Urban	Female	26	18-29	Grade 10+3	Literate	N/GO worker	Married	1500	>/= 1500	45	1.5	20	18.5-24.9	No	Yes	No	No	No		No		No		No		No		No		No		No		No	0	No	0	No
208	Special clinic	Urban	Male	22	18-29	Grade 11/10+1	Literate	Student	Single	1500	>/= 1500	60	1.7	20.8	18.5-24.9	Yes	Yes	No	No	No		No		No		No		No		No		No		No		No	0	No	0	No
46	MOPD	Rural	Male	25	18-29	Read and write	Illiterate	Other	Single	1500	>/= 1500	69	1.82	20.8	18.5-24.9	Yes	Yes	Yes	Yes	No		No		No		No		No		No		No	Epilepsy	Yes		No	Nerv Dss	Yes	1	No
346	SOPD	Rural	Male	35	30-44	Grade 3	Literate	Farmer	Married	1500	>/= 1500	62	1.7	21.5	18.5-24.9	Yes	Yes	No	No	No		No		No		No		No	Back ach	No		No		No		No	0	No	0	No
231	SOPD	Rural	Male	60	> 44	Illiterate	Illiterate	Farmer	Married	1500	>/= 1500	64	1.7	22.1	18.5-24.9	Yes	Yes	No	No	No		No		No		No	BPH	Yes	Back ach	No	DM	Yes		No		No	GUS,Endo	Yes	2	Yes
272	SOPD	Urban	Male	26	18-29	Grade 10+3	Literate	N/GO worker	Married	1500	>/= 1500	65	1.7	22.5	18.5-24.9	Yes	Yes	No	No	No		No	Asthma	Yes		No	Nephrosis	Yes		No		No		No		No	RS,GUS	Yes	2	Yes
58	SOPD	Urban	Male	38	30-44	Grade 10+3	Literate	N/GO worker	Married	1500	>/= 1500	65	1.7	22.5	18.5-24.9	Yes	Yes	No	No	No		No		No		No		No		No	DM	Yes		No		No	Endcrinesystem Dss	Yes	1	No
175	MOPD	Urban	Male	59	> 44	Grade 7	Literate	Other	Married	1500	>/= 1500	65	1.7	22.5	18.5-24.9	No	Yes	Yes	No	No		No		No		No	Delayed urination	No	Arthritis	Yes		No		No		No	MSkS	Yes	1	No
421	MOPD	Rural	Female	30	30-44	Illiterate	Illiterate	Farmer	Married	1500	>/= 1500	63	1.66	22.9	18.5-24.9	No	Yes	No	No	No	CHF	Yes		No		No		No	Back ach	No		No		No		No	CVSdss	Yes	1	No
390	MOPD	Urban	Female	50	> 44	Illiterate	Illiterate	Housewife	Married	1500	>/= 1500	51	1.48	23.3	18.5-24.9	No	Yes	No	No	No	IHD	Yes		No		No		No		No		No		No		No	CVSdss	Yes	1	No
255	MOPD	Rural	Female	52	> 44	Illiterate	Illiterate	Housewife	Married	1500	>/= 1500	58	1.53	24.8	18.5-24.9	No	Yes	No	No	No	CHF	Yes	Asthma	Yes		No		No	Arthritis + Back ach	Yes		No		No		No	CV,RS,MSkS	Yes	3	Yes
361	SOPD	Rural	Female	42	30-44	Illiterate	Illiterate	Housewife	Married	1500	>/= 1500	63.7	1.6	24.9	18.5-24.9	Yes	Yes	No	No	No		No		No		No		No	Back ach	No		No		No		No	0	No	0	No
429	MOPD	Rural	Female	35	30-44	Illiterate	Illiterate	Housewife	Married	1500	>/= 1500	65	1.61	25.1	>/= 25	No	Yes	No	No	No		No		No		No		No		No		No		No		No	0	No	0	No
45	MOPD	Urban	Female	35	30-44	Illiterate	Illiterate	Daily labourer	Divorced	1500	>/= 1500	61	1.54	25.7	>/= 25	No	Yes	No	No	No	HPN	Yes		No		No		No		No	DM	Yes		No		No	CV,Endo	Yes	2	Yes
204	MOPD	Urban	Female	53	> 44	Grade 8	Literate	Housewife	Married	1500	>/= 1500	60	1.52	26	>/= 25	No	Yes	No	No	No	HPN	Yes		No		No		No	Arthritis + Back ach	Yes		No		No		No	CV,MSkS	Yes	2	Yes
225	SOPD	Urban	Female	60	> 44	Grade 4	Literate	Housewife	Married	1500	>/= 1500	76	1.6	29.7	>/= 25	Yes	Yes	No	No	No	HPN	Yes		No		No		No	Arthritis	Yes	DM	Yes		No		No	CV,MSkS,Endo	Yes	3	Yes
223	SOPD	Urban	Female	23	18-29	Grade 10+3	Literate	N/GO worker	Single	1600	>/= 1500	47	1.6	18.4	14-18.4	Yes	Yes	No	No	No		No		No		No		No	Arthritis + Back ach	Yes		No		No		No	MSkS	Yes	1	No
268	SOPD	Rural	Male	20	18-29	Illiterate	Illiterate	Farmer	Single	1600	>/= 1500	58	1.63	21.8	18.5-24.9	Yes	Yes	No	No	No		No		No		No		No	Back ach	No		No		No		No	0	No	0	No
398	MOPD	Urban	Female	60	> 44	Illiterate	Illiterate	Housewife	Married	1675	>/= 1500	68	1.62	25.9	>/= 25	No	Yes	No	No	No	HPN	Yes	Asthma	Yes		No		No	Arthritis	Yes	DM	Yes		No		No	CV,RS,MSkS,Endo	Yes	4	Yes
158	SOPD	Urban	Female	45	> 44	Grade 10+3	Literate	N/GO worker	Married	1700	>/= 1500	64	1.7	22.1	18.5-24.9	Yes	Yes	No	No	No		No		No		No		No	Arthritis	Yes		No		No		No	MSkS	Yes	1	No
246	Special clinic	Urban	Female	20	18-29	Grade 10+3	Literate	N/GO worker	Single	1700	>/= 1500	60	1.6	23.4	18.5-24.9	No	Yes	No	No	No		No		No		No		No		No		No		No		No	0	No	0	No
136	SOPD	Urban	Female	38	30-44	Illiterate	Illiterate	Housewife	Married	1700	>/= 1500	68	1.7	23.5	18.5-24.9	Yes	Yes	No	No	No		No	Asthma	Yes		No		No		No		No		No		No	RSD	Yes	1	No
226	SOPD	Urban	Male	28	18-29	Grade 10+3	Literate	N/GO worker	Single	1800	>/= 1500	69	1.7	23.9	18.5-24.9	Yes	Yes	No	No	No		No		No		No		No	Back ach	No		No	Migrain	Yes		No	Nerv Dss	Yes	1	No
149	SOPD	Urban	Female	28	18-29	Degree /12+4	Literate	N/GO worker	Married	1800	>/= 1500	69	1.7	23.9	18.5-24.9	Yes	Yes	No	No	No		No		No		No		No	Back ach	No	Goiter	Yes	Migrain	Yes		No	Endo,NS	Yes	2	Yes
166	MOPD	Rural	Male	61	> 44	Read and write	Illiterate	Farmer	Married	1800	>/= 1500	84	1.71	28.7	>/= 25	No	Yes	Yes	Yes	No		No		No		No		No	Back ach	No	DM	Yes		No		No	Endcrinesystem Dss	Yes	1	No
264	SOPD	Urban	Male	30	30-44	Degree /12+4	Literate	N/GO worker	Married	1900	>/= 1500	59	1.64	21.9	18.5-24.9	Yes	Yes	No	No	No		No		No		No		No	Arthritis	Yes		No		No		No	MSkS	Yes	1	No
24	SOPD	Urban	Male	20	18-29	Degree /12+4	Literate	N/GO worker	Single	2000	>/= 1500	53	1.8	16.4	14-18.4	Yes	Yes	No	No	No		No		No		No		No		No		No		No		No	0	No	0	No
387	Special clinic	Urban	Female	30	30-44	Read and write	Illiterate	Housewife	Married	2000	>/= 1500	47	1.65	17.3	14-18.4	No	Yes	No	No	No		No		No		No		No		No		No		No		No	0	No	0	No
308	MOPD	Urban	Female	35	30-44	Read and write	Illiterate	Housewife	Married	2000	>/= 1500	45	1.59	17.8	14-18.4	No	Yes	No	No	No	CHF, Hemoroid	Yes		No		No		No	Arthritis + Back ach	Yes		No		No		No	Cv,CV,MSk	Yes	3	Yes
189	SOPD	Urban	Male	21	18-29	Degree /12+4	Literate	Student	Single	2000	>/= 1500	51	1.69	17.9	14-18.4	Yes	Yes	No	No	No		No		No		No		No		No		No		No		No	0	No	0	No
196	SOPD	Urban	Female	50	> 44	Grade 7	Literate	Housewife	Married	2000	>/= 1500	50	1.67	17.9	14-18.4	Yes	Yes	No	No	No		No		No		No		No	Gaut	Yes	Goiter	Yes		No		No	MSkS,Endo	Yes	2	Yes
171	Special clinic	Urban	Female	21	18-29	Degree /12+4	Literate	Student	Single	2000	>/= 1500	49	1.65	18	14-18.4	Yes	Yes	No	No	No		No		No		No		No		No		No		No		No	0	No	0	No
254	MOPD	Rural	Male	50	> 44	Read and write	Illiterate	Farmer	Married	2000	>/= 1500	51	1.6	19.9	18.5-24.9	Yes	Yes	Yes	No	No	IHD	Yes		No		No		No	Back ach	No		No		No		No	CVSdss	Yes	1	No
343	Special clinic	Rural	Male	33	30-44	Read and write	Illiterate	N/GO worker	Married	2000	>/= 1500	65	1.75	21.2	18.5-24.9	Yes	Yes	No	No	No		No		No		No		No		No		No		No		No	0	No	0	No
87	MOPD	Urban	Male	60	> 44	Read and write	Illiterate	Other	Married	2000	>/= 1500	61	1.69	21.4	18.5-24.9	Yes	Yes	Yes	No	No	CHF	Yes	Asthma	Yes		No		No	Arthritis	Yes		No		No		No	CV,RS,MSkS	Yes	3	Yes
161	SOPD	Urban	Female	77	> 44	Grade 10+3	Literate	Housewife	Married	2000	>/= 1500	60	1.65	22	18.5-24.9	Yes	Yes	No	No	No	HPN	Yes		No		No		No	Back ach	No		No		No		No	CVSdss	Yes	1	No
258	SOPD	Rural	Male	22	18-29	Grade 10	Literate	Student	Single	2000	>/= 1500	58	1.62	22.1	18.5-24.9	Yes	Yes	No	No	No		No		No		No		No	Arthritis	Yes		No	Migrain	Yes		No	MSkS,NS	Yes	2	Yes
317	MOPD	Rural	Female	48	> 44	Grade 10+3	Literate	N/GO worker	Married	2000	>/= 1500	52	1.53	22.2	18.5-24.9	No	Yes	No	No	No	HPN	Yes		No		No		No		No		No		No		No	CVSdss	Yes	1	No
332	SOPD	Urban	Female	41	30-44	Grade 10+3	Literate	N/GO worker	Married	2000	>/= 1500	60	1.64	22.3	18.5-24.9	Yes	Yes	No	No	No		No		No		No		No	Back ach	No		No	Migrain	Yes		No	Nerv Dss	Yes	1	No
247	Special clinic	Urban	Male	20	18-29	Degree /12+4	Literate	Student	Single	2000	>/= 1500	58	1.6	22.7	18.5-24.9	Yes	Yes	No	No	No		No		No		No		No		No		No		No		No	0	No	0	No
101	SOPD	Rural	Male	35	30-44	Grade 3	Literate	Farmer	Married	2000	>/= 1500	57	1.57	23.1	18.5-24.9	Yes	Yes	No	No	No	HPN	Yes		No		No		No		No		No		No		No	CVSdss	Yes	1	No
436	SOPD	Rural	Male	18	18-29	Read and write	Illiterate	Student	Single	2000	>/= 1500	54	1.52	23.4	18.5-24.9	Yes	Yes	No	No	No		No		No		No		No		No		No		No		No	0	No	0	No
227	SOPD	Urban	Male	28	18-29	Grade 6	Literate	Other	Single	2000	>/= 1500	72	1.74	23.8	18.5-24.9	Yes	Yes	No	No	No		No		No		No		No	Arthritis	Yes		No		No		No	MSkS	Yes	1	No
126	Special clinic	Urban	Male	29	18-29	Grade 10+3	Literate	N/GO worker	Single	2000	>/= 1500	75	1.76	24.2	18.5-24.9	Yes	Yes	No	No	No		No		No		No		No		No		No		No		No	0	No	0	No
233	SOPD	Rural	Male	60	> 44	Illiterate	Illiterate	Farmer	Married	2000	>/= 1500	70	1.7	24.2	18.5-24.9	Yes	Yes	No	No	No		No		No		No		No	Back ach	No		No		No		No	0	No	0	No
303	Special clinic	Rural	Male	40	30-44	Grade 10+3	Literate	Farmer	Married	2000	>/= 1500	71	1.7	24.6	18.5-24.9	Yes	Yes	No	No	No		No		No		No		No		No		No		No		No	0	No	0	No
345	SOPD	Rural	Male	45	> 44	Illiterate	Illiterate	Farmer	Married	2000	>/= 1500	72	1.71	24.6	18.5-24.9	Yes	Yes	No	No	No		No		No		No		No		No		No		No		No	0	No	0	No
40	Special clinic	Urban	Female	32	30-44	Grade 10+3	Literate	N/GO worker	Married	2000	>/= 1500	72	1.7	24.9	18.5-24.9	Yes	Yes	No	No	No		No		No		No		No		No		No		No		No	0	No	0	No
151	SOPD	Urban	Male	32	30-44	Degree /12+4	Literate	N/GO worker	Married	2000	>/= 1500	80	1.78	25.2	>/= 25	Yes	Yes	No	No	No		No		No		No		No		No		No		No		No	0	No	0	No
426	MOPD	Urban	Male	44	30-44	Grade 10+3	Literate	N/GO worker	Married	2000	>/= 1500	71	1.68	25.2	>/= 25	Yes	Yes	No	No	No		No		No		No		No	Arthritis	Yes		No		No		No	MSkS	Yes	1	No
257	SOPD	Urban	Male	29	18-29	Degree /12+4	Literate	N/GO worker	Single	2000	>/= 1500	69	1.65	25.3	>/= 25	Yes	Yes	No	No	No		No	Asthma	Yes		No		No		No		No		No		No	RSD	Yes	1	No
102	MOPD	Urban	Male	35	30-44	Grade 10+3	Literate	N/GO worker	Married	2000	>/= 1500	68	1.63	25.6	>/= 25	Yes	Yes	No	No	No		No		No		No		No		No		No		No		No	0	No	0	No
221	SOPD	Urban	Female	75	> 44	Illiterate	Illiterate	Farmer	Married	2000	>/= 1500	70	1.65	25.7	>/= 25	Yes	Yes	No	No	No		No		No		No	BPH	Yes	Back ach	No		No		No		No	GUS	Yes	1	No
328	SOPD	Urban	Male	38	30-44	Grade 9	Literate	N/GO worker	Married	2000	>/= 1500	75	1.69	26.3	>/= 25	Yes	Yes	No	No	No		No		No		No		No		No		No		No		No	0	No	0	No
422	MOPD	Rural	Female	45	> 44	Illiterate	Illiterate	Housewife	Married	2000	>/= 1500	68	1.59	26.9	>/= 25	No	Yes	No	No	No		No		No	Liver disease	Yes		No		No		No		No		No	GI	Yes	1	No
237	SOPD	Urban	Female	38	30-44	Grade 9	Literate	Other	Married	2000	>/= 1500	69	1.6	27	>/= 25	Yes	Yes	No	No	No		No		No		No		No		No	Goiter	Yes		No		No	Endcrinesystem Dss	Yes	1	No
89	MOPD	Rural	Male	50	> 44	Read and write	Illiterate	N/GO worker	Married	2000	>/= 1500	91	1.83	27.2	>/= 25	Yes	Yes	No	No	No	HPN	Yes		No		No		No	Arthritis + Back ach	Yes		No		No		No	CV,MSkS	Yes	2	Yes
183	MOPD	Urban	Female	58	> 44	Grade 12/10+2	Literate	N/GO worker	Married	2000	>/= 1500	65	1.5	28.9	>/= 25	No	Yes	No	No	No	HPN	Yes		No		No		No	Arthritis	Yes	DM	Yes		No		No	CV,MSkS,Endo	Yes	3	Yes
275	SOPD	Urban	Male	65	> 44	Grade 12/10+2	Literate	N/GO worker	Married	2000	>/= 1500	98	1.6	38.3	>/= 25	Yes	Yes	No	No	No		No		No		No		No	Back ach	No		No		No		No	0	No	0	No
127	Special clinic	Urban	Male	62	> 44	Degree /12+4	Literate	Other	Married	2058	>/= 1500	62	1.5	27.6	>/= 25	Yes	Yes	Yes	Yes	No		No		No		No		No		No		No		No		No	0	No	0	No
301	SOPD	Urban	Female	25	18-29	Degree /12+4	Literate	N/GO worker	Single	2200	>/= 1500	68	1.62	25.9	>/= 25	Yes	Yes	No	No	No		No		No		No		No		No	Goiter	Yes		No		No	Endcrinesystem Dss	Yes	1	No
353	SOPD	Urban	Female	40	30-44	Grade 12/10+2	Literate	N/GO worker	Married	2298	>/= 1500	70	1.64	26	>/= 25	Yes	Yes	No	No	No		No	Asthma	Yes		No		No	Back ach	No		No		No		No	RSD	Yes	1	No
49	MOPD	Urban	Female	24	18-29	Grade 10+3	Literate	N/GO worker	Married	2300	>/= 1500	50.5	1.65	18.7	18.5-24.9	No	Yes	No	No	No		No		No		No		No		No		No	Epilepsy	Yes		No	Nerv Dss	Yes	1	No
124	MOPD	Urban	Male	40	30-44	Read and write	Illiterate	N/GO worker	Married	2300	>/= 1500	57	1.5	25.3	>/= 25	No	Yes	No	No	No		No		No		No		No	Arthritis	Yes		No		No		No	MSkS	Yes	1	No
392	MOPD	Urban	Female	40	30-44	Illiterate	Illiterate	Housewife	Married	2300	>/= 1500	66	1.58	26.4	>/= 25	No	Yes	No	No	No		No		No		No		No	Back ach	No	DM	Yes		No		No	Endcrinesystem Dss	Yes	1	No
425	MOPD	Urban	Male	73	> 44	Read and write	Illiterate	Other	Married	2400	>/= 1500	56	1.65	20.6	18.5-24.9	No	Yes	Yes	No	No		No		No		No		No	Back ach	No		No		No		No	0	No	0	No
229	SOPD	Urban	Female	25	18-29	Grade 10+3	Literate	N/GO worker	Married	2400	>/= 1500	60	1.68	21.3	18.5-24.9	Yes	Yes	No	No	No		No		No		No		No		No		No	Migrain	Yes		No	Nerv Dss	Yes	1	No
86	MOPD	Rural	Female	35	30-44	Read and write	Illiterate	Housewife	Married	2500	>/= 1500	35	1.56	14.4	14-18.4	No	Yes	No	No	No	CHF	Yes	Asthma	Yes		No		No		No		No		No		No	CV,RS	Yes	2	Yes
299	MOPD	Rural	Male	25	18-29	Illiterate	Illiterate	Farmer	Married	2500	>/= 1500	49	1.71	16.8	14-18.4	No	Yes	No	No	No		No		No		No		No	Back ach	No		No		No		No	0	No	0	No
64	MOPD	Rural	Female	18	18-29	Grade 10+3	Literate	Student	Single	2500	>/= 1500	50	1.64	18.6	18.5-24.9	Yes	Yes	No	No	No		No		No		No		No		No	DM	Yes		No		No	Endcrinesystem Dss	Yes	1	No
418	MOPD	Rural	Female	40	30-44	Illiterate	Illiterate	Housewife	Married	2500	>/= 1500	43	1.52	18.6	18.5-24.9	No	Yes	No	Yes	No		No		No		No		No		No		No		No		No	0	No	0	No
359	SOPD	Urban	Male	18	18-29	Grade 7	Literate	Student	Single	2500	>/= 1500	60	1.75	19.6	18.5-24.9	Yes	Yes	Yes	No	No		No		No		No		No		No		No		No		No	0	No	0	No
12	Special clinic	Rural	Male	22	18-29	Degree /12+4	Literate	N/GO worker	Single	2500	>/= 1500	53	1.6	20.7	18.5-24.9	Yes	Yes	No	No	No		No		No		No		No		No		No		No		No	0	No	0	No
289	SOPD	Urban	Male	20	18-29	Grade 9	Literate	N/GO worker	Single	2500	>/= 1500	64	1.72	21.6	18.5-24.9	Yes	Yes	No	Yes	No		No		No		No		No	Arthritis	Yes	Goiter	Yes		No		No	MSkS,Endo	Yes	2	Yes
241	Special clinic	Urban	Male	25	18-29	Degree /12+4	Literate	N/GO worker	Married	2500	>/= 1500	70	1.72	23.7	18.5-24.9	Yes	Yes	No	No	No		No		No		No		No		No		No		No		No	0	No	0	No
404	MOPD	Urban	Female	46	> 44	Grade 5	Literate	Other	Married	2500	>/= 1500	84	1.58	33.6	>/= 25	No	Yes	No	No	No		No		No		No		No		No	DM	Yes		No		No	Endcrinesystem Dss	Yes	1	No
373	SOPD	Rural	Male	80	> 44	Illiterate	Illiterate	Farmer	Married	2700	>/= 1500	72	1.7	24.9	18.5-24.9	Yes	Yes	No	No	No		No		No		No		No		No		No		No		No	0	No	0	No
424	MOPD	Urban	Male	68	> 44	Illiterate	Illiterate	N/GO worker	Married	2800	>/= 1500	58	1.75	18.9	18.5-24.9	No	No	No	No	No		No	Asthma	Yes		No		No	Arthritis	Yes		No		No		No	RS,MSkS	Yes	2	Yes
322	SOPD	Rural	Female	60	> 44	Illiterate	Illiterate	Housewife	Married	2800	>/= 1500	59	1.67	21.2	18.5-24.9	Yes	Yes	No	No	No		No		No		No		No	Back ach	No		No		No		No	0	No	0	No
194	SOPD	Urban	Male	50	> 44	Illiterate	Illiterate	Farmer	Married	2800	>/= 1500	72	1.69	25.2	>/= 25	Yes	Yes	No	No	No		No		No		No		No	Arthritis	Yes		No		No		No	MSkS	Yes	1	No
367	SOPD	Rural	Male	60	> 44	Illiterate	Illiterate	Farmer	Married	2900	>/= 1500	69	1.72	23.3	18.5-24.9	Yes	Yes	No	No	No		No		No		No	BPH	Yes		No		No		No		No	GUS	Yes	1	No
84	MOPD	Urban	Male	32	30-44	Degree /12+4	Literate	N/GO worker	Single	2928	>/= 1500	65	1.67	23.3	18.5-24.9	No	Yes	No	No	No		No		No		No		No		No		No		No		No	0	No	0	No
41	Special clinic	Urban	Female	18	18-29	Grade 7	Literate	Student	Married	3000	>/= 1500	42	1.62	16	14-18.4	Yes	Yes	No	No	No		No		No		No		No		No	Goiter	Yes		No		No	Endcrinesystem Dss	Yes	1	No
419	MOPD	Rural	Male	50	> 44	Illiterate	Illiterate	Farmer	Married	3000	>/= 1500	47	1.58	18.8	18.5-24.9	No	Yes	No	No	No		No		No		No		No		No		No	Insominia,D	No		No	0	No	0	No
25	SOPD	Urban	Female	50	> 44	Grade 10+3	Literate	N/GO worker	Married	3000	>/= 1500	47	1.57	19.1	18.5-24.9	Yes	Yes	No	No	No		No		No		No		No	Back ach	No		No		No		No	0	No	0	No
291	MOPD	Rural	Male	24	18-29	Grade 3	Literate	Other	Single	3000	>/= 1500	54	1.67	19.4	18.5-24.9	No	Yes	No	No	No		No		No		No		No		No	DM	Yes		No		No	Endcrinesystem Dss	Yes	1	No
68	Special clinic	Urban	Male	19	18-29	Grade 10	Literate	Student	Single	3000	>/= 1500	60	1.75	19.6	18.5-24.9	Yes	Yes	No	No	No		No		No		No		No		No		No		No		No	0	No	0	No
253	MOPD	Urban	Female	45	> 44	Illiterate	Illiterate	Other	Married	3000	>/= 1500	45	1.51	19.7	18.5-24.9	No	Yes	No	No	No	DCMP	No		No		No		No		No		No	Epilepsy	Yes		No	Nerv Dss	Yes	1	No
329	SOPD	Rural	Male	30	30-44	Illiterate	Illiterate	Farmer	Married	3000	>/= 1500	58	1.7	20.1	18.5-24.9	Yes	Yes	No	No	No		No		No		No		No	Arthritis	Yes		No	Migrain	Yes		No	MSkS,NS	Yes	2	Yes
288	MOPD	Rural	Female	25	18-29	Illiterate	Illiterate	Housewife	Married	3000	>/= 1500	55	1.65	20.2	18.5-24.9	No	Yes	No	No	No	CHF	Yes		No		No		No	Oedema	No		No		No		No	CVSdss	Yes	1	No
94	SOPD	Urban	Female	20	18-29	Grade 10+3	Literate	N/GO worker	Married	3000	>/= 1500	55	1.61	21.2	18.5-24.9	Yes	Yes	No	No	No		No		No		No		No		No		No		No		No	0	No	0	No
375	SOPD	Urban	Female	26	18-29	Grade 10+3	Literate	N/GO worker	Single	3000	>/= 1500	58	1.6	22.7	18.5-24.9	Yes	Yes	No	No	No		No		No		No		No		No		No		No		No	0	No	0	No
381	Special clinic	Urban	Male	30	30-44	Grade 12/10+2	Literate	N/GO worker	Married	3000	>/= 1500	54	1.54	22.8	18.5-24.9	Yes	Yes	No	No	No		No		No		No		No		No		No		No		No	0	No	0	No
393	MOPD	Rural	Male	40	30-44	Grade 10+3	Literate	N/GO worker	Married	3000	>/= 1500	69	1.73	23.1	18.5-24.9	Yes	Yes	Yes	Yes	Yes		No		No		No	Urgency	No		No		No		No		No	0	No	0	No
344	SOPD	Urban	Male	35	30-44	Grade 4	Literate	Farmer	Married	3000	>/= 1500	72	1.74	23.8	18.5-24.9	Yes	Yes	No	No	No		No		No		No		No		No		No		No		No	0	No	0	No
195	SOPD	Rural	Male	60	> 44	Illiterate	Illiterate	Farmer	Married	3000	>/= 1500	68	1.69	23.8	18.5-24.9	Yes	Yes	No	No	No		No		No		No	BPH	Yes		No		No		No		No	GUS	Yes	1	No
333	SOPD	Urban	Male	30	30-44	Masters (12+6)	Literate	N/GO worker	Single	3000	>/= 1500	73	1.72	24.7	18.5-24.9	Yes	Yes	No	No	No		No		No		No		No		No		No		No		No	0	No	0	No
224	SOPD	Urban	Female	38	30-44	Degree /12+4	Literate	N/GO worker	Married	3000	>/= 1500	68	1.64	25.3	>/= 25	Yes	Yes	No	No	No		No		No		No		No	Arthritis + Back ach	Yes		No		No		No	MSkS	Yes	1	No
372	SOPD	Urban	Male	50	> 44	Grade 10	Literate	N/GO worker	Married	3000	>/= 1500	80	1.77	25.5	>/= 25	Yes	Yes	No	No	No		No		No		No	Nephritis	Yes	Back ach	No		No		No		No	GUS	Yes	1	No
38	Special clinic	Urban	Male	30	30-44	Degree /12+4	Literate	N/GO worker	Married	3000	>/= 1500	70	1.65	25.7	>/= 25	Yes	Yes	Yes	No	No		No		No		No		No		No		No		No		No	0	No	0	No
97	SOPD	Urban	Female	70	> 44	Illiterate	Illiterate	Housewife	Married	3000	>/= 1500	68	1.62	25.9	>/= 25	Yes	Yes	No	No	No	HPN	Yes		No		No		No	Arthritis	Yes		No		No		No	CV,MSkS	Yes	2	Yes
182	MOPD	Rural	Female	33	30-44	Illiterate	Illiterate	Housewife	Married	3000	>/= 1500	75	1.59	29.7	>/= 25	No	Yes	No	No	No	DVT	No		No		No		No		No		No		No		No	CVSdss	Yes	1	No
280	MOPD	Rural	Male	40	30-44	Degree /12+4	Literate	N/GO worker	Single	3028	>/= 1500	79	1.77	25.2	>/= 25	Yes	Yes	Yes	Yes	No	DVT	No		No		No		No		No		No		No		No	0	Yes	0	No
295	MOPD	Urban	Male	30	30-44	Degree /12+4	Literate	N/GO worker	Married	3100	>/= 1500	63	1.63	23.7	18.5-24.9	No	Yes	No	No	No		No		No		No		No		No		No		No		No	0	No	0	No
261	SOPD	Rural	Male	60	> 44	Illiterate	Illiterate	Farmer	Married	3200	>/= 1500	80	1.75	26.1	>/= 25	Yes	Yes	No	No	No	HPN	Yes		No		No		No	Back ach	No		No		No		No	CVSdss	Yes	1	No
357	SOPD	Urban	Male	18	18-29	Grade 9	Literate	Student	Single	3245	>/= 1500	52	1.72	17.6	14-18.4	Yes	Yes	No	No	No		No		No		No		No		No		No		No		No	0	No	0	No
368	SOPD	Rural	Male	70	> 44	Illiterate	Illiterate	Farmer	Married	3300	>/= 1500	75	1.72	25.4	>/= 25	Yes	Yes	No	No	No		No		No		No	BPH	Yes	Back ach	No		No		No		No	GUS	Yes	1	No
354	SOPD	Urban	Male	26	18-29	Degree /12+4	Literate	N/GO worker	Single	3400	>/= 1500	60	1.7	20.8	18.5-24.9	Yes	Yes	No	No	No		No		No		No		No		No	Goiter	Yes		No		No	Endcrinesystem Dss	Yes	1	No
249	MOPD	Urban	Male	41	30-44	Read and write	Illiterate	Farmer	Married	3500	>/= 1500	60	1.6	23.4	18.5-24.9	No	Yes	No	No	No	CHF	Yes		No		No		No		No		No		No		No	CVSdss	Yes	1	No
167	MOPD	Urban	Female	38	30-44	Grade 10+3	Literate	N/GO worker	Married	3500	>/= 1500	62	1.57	25.2	>/= 25	No	Yes	No	No	No		No		No		No		No	Back ach	No	DM	Yes		No		No	Endcrinesystem Dss	Yes	1	No
327	SOPD	Urban	Male	48	> 44	Grade 12/10+2	Literate	N/GO worker	Married	3500	>/= 1500	78	1.68	27.6	>/= 25	Yes	Yes	No	No	No		No		No		No		No	Gaut	Yes		No		No		No	MSkS	Yes	1	No
8	MOPD	Urban	Female	35	30-44	Read and write	Illiterate	N/GO worker	Married	3650	>/= 1500	69	1.56	28.4	>/= 25	No	Yes	No	No	No	IHD	Yes		No		No		No	Back ach	No		No		No		No	CVSdss	Yes	1	No
310	MOPD	Urban	Male	52	> 44	Grade 10+3	Literate	N/GO worker	Married	3754	>/= 1500	70	1.72	23.7	18.5-24.9	Yes	No	No	Yes	No		No		No		No		No	Back ach	No	DM	Yes		No		No	Endcrinesystem Dss	Yes	1	No
438	SOPD	Urban	Male	62	> 44	Grade 10+3	Literate	N/GO worker	Married	3800	>/= 1500	76	1.64	28.3	>/= 25	Yes	Yes	No	No	No		No		No		No	BPH	Yes		No	DM	Yes		No		No	GUS,Endo	Yes	2	Yes
260	SOPD	Urban	Male	45	> 44	Degree /12+4	Literate	N/GO worker	Married	4000	>/= 1500	52	1.75	17	14-18.4	Yes	Yes	No	No	No		No		No		No		No	Back ach	No		No		No		No	0	No	0	No
416	MOPD	Rural	Female	30	30-44	Read and write	Illiterate	Farmer	Married	4000	>/= 1500	48	1.62	18.3	14-18.4	No	Yes	No	Yes	No		No		No		No		No		No		No	Migrain	Yes		No	Nerv Dss	Yes	1	No
93	SOPD	Urban	Male	19	18-29	Grade 12/10+2	Literate	Student	Single	4000	>/= 1500	59	1.79	18.4	14-18.4	Yes	Yes	No	No	No		No		No		No		No		No		No		No		No	0	No	0	No
382	Special clinic	Urban	Female	30	30-44	Degree /12+4	Literate	N/GO worker	Married	4000	>/= 1500	60	1.65	22	18.5-24.9	No	Yes	No	No	No		No		No		No		No		No		No		No		No	0	No	0	No
236	SOPD	Rural	Male	70	> 44	Illiterate	Illiterate	Farmer	Married	4000	>/= 1500	64	1.67	22.9	18.5-24.9	Yes	Yes	No	No	No	HPN	Yes		No		No	BPH	Yes	Arthritis + Back ach	Yes		No		No		No	CV,GUS,MSkS	Yes	3	Yes
181	MOPD	Rural	Female	22	18-29	Grade 12/10+2	Literate	Housewife	Married	4000	>/= 1500	50	1.45	23.8	18.5-24.9	No	Yes	No	No	No		No		No		No		No		No		No		No		No	0	No	0	No
250	MOPD	Urban	Male	55	> 44	Grade 10+3	Literate	N/GO worker	Married	4000	>/= 1500	65	1.64	24.2	18.5-24.9	No	Yes	Yes	No	Yes	IHD,HPN	Yes		No		No		No		No		No		No		No	Cv,CV	Yes	2	Yes
219	MOPD	Rural	Male	42	30-44	Read and write	Illiterate	Farmer	Married	4000	>/= 1500	70	1.68	24.8	18.5-24.9	No	Yes	No	No	No		No		No		No		No		No	DM	Yes		No		No	Endcrinesystem Dss	Yes	1	No
347	SOPD	Urban	Male	45	> 44	Degree /12+4	Literate	N/GO worker	Married	4000	>/= 1500	78	1.74	25.8	>/= 25	Yes	Yes	Yes	No	No		No		No		No		No		No		No		No		No	0	No	0	No
369	SOPD	Rural	Male	95	> 44	Illiterate	Illiterate	Farmer	Married	4000	>/= 1500	87	1.78	27.5	>/= 25	Yes	Yes	No	No	No	HPN	Yes		No		No		No	Back ach	No		No		No		No	CVSdss	Yes	1	No
433	SOPD	Urban	Male	33	30-44	Grade 8	Literate	Other	Married	4000	>/= 1500	84	1.74	27.7	>/= 25	Yes	Yes	Yes	No	Yes		No		No		No		No	Arthritis	Yes		No		No		No	MSkS	Yes	1	No
217	MOPD	Urban	Female	56	> 44	Grade 10+3	Literate	N/GO worker	Married	4000	>/= 1500	75	1.62	28.6	>/= 25	Yes	Yes	No	No	No	HPN	Yes		No		No		No		No	DM	Yes		No		No	CV,Endo	Yes	2	Yes
78	MOPD	Urban	Male	54	> 44	Degree /12+4	Literate	Other	Married	4000	>/= 1500	91	1.58	36.5	>/= 25	Yes	Yes	Yes	No	No		No		No		No		No		No		No		No		No	0	No	0	No
294	MOPD	Urban	Male	45	> 44	Degree /12+4	Literate	N/GO worker	Married	4300	>/= 1500	70	1.71	23.9	18.5-24.9	No	Yes	No	No	No	CHF	Yes		No		No		No		No	DM	Yes		No		No	CV,Endo	Yes	2	Yes
405	MOPD	Urban	Male	28	18-29	Degree /12+4	Literate	N/GO worker	Single	4500	>/= 1500	63	1.78	19.9	18.5-24.9	Yes	Yes	No	No	No		No		No		No		No		No		No	Migrain	Yes		No	Nerv Dss	Yes	1	No
88	MOPD	Urban	Male	59	> 44	Grade 10+3	Literate	N/GO worker	Married	4525	>/= 1500	108	1.86	31.2	>/= 25	Yes	Yes	No	No	No	HPN	Yes		No		No		No	Arthritis + Back ach	Yes	DM	Yes		No		No	CV,MSkS,Endo	Yes	3	Yes
11	SOPD	Urban	Female	50	> 44	Degree /12+4	Literate	N/GO worker	Divorced	4868	>/= 1500	85	1.58	34	>/= 25	Yes	Yes	No	No	No	HPN	Yes		No		No		No	Back ach	No		No		No		No	CVSdss	Yes	1	No
409	MOPD	Urban	Female	18	18-29	Grade 8	Literate	Student	Single	5000	>/= 1500	38	1.57	15.4	14-18.4	Yes	Yes	No	No	No		No		No		No		No		No	DM	Yes		No		No	Endcrinesystem Dss	Yes	1	No
358	SOPD	Urban	Female	20	18-29	Grade 12/10+2	Literate	Student	Single	5000	>/= 1500	48	1.7	16.6	14-18.4	Yes	Yes	No	No	No		No		No		No		No		No		No		No		No	0	No	0	No
401	MOPD	Urban	Male	80	> 44	Illiterate	Illiterate	Farmer	Married	5000	>/= 1500	49	1.7	17	14-18.4	No	Yes	No	No	No	RHD	Yes		No		No		No		No		No		No		No	CVSdss	Yes	1	No
105	Special clinic	Urban	Female	32	30-44	Grade 12/10+2	Literate	Other	Married	5000	>/= 1500	60	1.8	18.5	18.5-24.9	Yes	Yes	No	No	No		No		No		No		No		No		No		No		No	0	No	0	No
432	SOPD	Urban	Female	23	18-29	Grade 10+3	Literate	Other	Married	5000	>/= 1500	46	1.57	18.7	18.5-24.9	No	Yes	No	No	No		No		No		No		No		No		No		No		No	0	No	0	No
146	SOPD	Urban	Male	25	18-29	Degree /12+4	Literate	Other	Single	5000	>/= 1500	63	1.8	19.4	18.5-24.9	Yes	Yes	No	No	No		No		No		No		No		No		No		No		No	0	No	0	No
415	MOPD	Urban	Male	20	18-29	Degree /12+4	Literate	Student	Single	5000	>/= 1500	54	1.66	19.6	18.5-24.9	Yes	Yes	Yes	No	No		No		No		No		No	Arthritis	Yes		No		No		No	MSkS	Yes	1	No
242	Special clinic	Urban	Female	20	18-29	Degree /12+4	Literate	Student	Single	5000	>/= 1500	60	1.65	22	18.5-24.9	Yes	Yes	No	No	No		No		No		No		No		No		No		No		No	0	No	0	No
22	Special clinic	Urban	Female	23	18-29	Grade 10+3	Literate	Student	Married	5000	>/= 1500	55	1.56	22.6	18.5-24.9	Yes	Yes	No	No	No		No		No		No		No		No		No		No		No	0	No	0	No
169	MOPD	Urban	Female	32	30-44	Grade 10+3	Literate	N/GO worker	Married	5000	>/= 1500	55	1.5	24.4	18.5-24.9	No	Yes	No	No	No		No		No		No	UTI	No		No		No		No		No	0	No	0	No
262	SOPD	Urban	Female	40	30-44	Grade 5	Literate	Other	Married	5000	>/= 1500	72	1.6	28.1	>/= 25	Yes	Yes	No	No	No		No		No		No		No		No		No		No		No	0	No	0	No
326	SOPD	Urban	Male	62	> 44	Degree /12+4	Literate	Other	Divorced	5000	>/= 1500	78	1.64	29	>/= 25	Yes	Yes	Yes	No	No	HPN	Yes		No		No		No		No	DM	Yes		No		No	CV,Endo	Yes	2	Yes
252	MOPD	Urban	Male	53	> 44	Degree /12+4	Literate	N/GO worker	Married	5000	>/= 1500	82	1.68	29.1	>/= 25	Yes	Yes	Yes	No	No	HPN	Yes		No		No		No		No	DM	Yes		No		No	CV,Endo	Yes	2	Yes
394	MOPD	Urban	Female	47	> 44	Grade 8	Literate	Housewife	Married	5000	>/= 1500	90	1.67	32.3	>/= 25	No	Yes	Yes	Yes	No	HPN	Yes		No		No		No	Arthritis + Back ach	Yes	DM	Yes		No		No	CV,MSkS,Endo	Yes	3	Yes
80	MOPD	Urban	Male	22	18-29	Degree /12+4	Literate	Student	Married	5375	>/= 1500	50	1.7	17.3	14-18.4	Yes	Yes	No	No	No		No		No		No		No	Arthritis	Yes		No		No		No	MSkS	Yes	1	No
408	MOPD	Urban	Male	21	18-29	Degree /12+4	Literate	Student	Married	6000	>/= 1500	69	1.75	22.5	18.5-24.9	Yes	Yes	No	No	No		No		No		No		No	Back ach	No		No		No		No	0	No	0	No
403	MOPD	Urban	Male	59	> 44	Read and write	Illiterate	Farmer	Married	6000	>/= 1500	65	1.7	22.5	18.5-24.9	No	Yes	No	No	No		No		No		No		No		No	DM	Yes		No		No	Endcrinesystem Dss	Yes	1	No
57	SOPD	Urban	Male	33	30-44	Degree /12+4	Literate	N/GO worker	Married	6000	>/= 1500	78	1.72	26.4	>/= 25	Yes	Yes	Yes	No	No		No		No		No		No	Arthritis	Yes		No		No		No	MSkS	Yes	1	No
85	MOPD	Urban	Male	50	> 44	Grade 10+3	Literate	Other	Married	6000	>/= 1500	82	1.73	27.4	>/= 25	Yes	Yes	Yes	Yes	No	HPN +IHD	Yes	Asthma	Yes		No		No	Arthritis + Back ach	Yes		No		No		No	CV,RS,MSkS	Yes	3	Yes
73	Special clinic	Urban	Female	21	18-29	Degree /12+4	Literate	Student	Single	7000	>/= 1500	59	1.7	20.4	18.5-24.9	Yes	Yes	Yes	No	No		No		No		No	Nephritis	Yes		No		No		No		No	GUS	Yes	1	No
417	MOPD	Urban	Female	26	18-29	Degree /12+4	Literate	N/GO worker	Married	7285	>/= 1500	49	1.63	18.4	14-18.4	Yes	Yes	No	No	No		No	Chronic bronchitis	Yes		No		No		No		No	Migrain	Yes		No	RS,NS	Yes	2	Yes
31	Special clinic	Urban	Male	43	30-44	Degree /12+4	Literate	N/GO worker	Married	7329	>/= 1500	59	1.65	21.7	18.5-24.9	Yes	Yes	No	No	No		No		No		No		No		No		No		No		No	0	No	0	No
144	Special clinic	Urban	Male	21	18-29	Degree /12+4	Literate	Student	Single	8000	>/= 1500	56.5	1.7	19.7	18.5-24.9	Yes	Yes	No	No	No		No		No		No		No		No		No		No		No	0	No	0	No
62	MOPD	Urban	Female	40	30-44	Degree /12+4	Literate	N/GO worker	Married	8212	>/= 1500	75	1.64	27.9	>/= 25	Yes	Yes	No	No	No		No		No		No		No		No	DM	Yes		No		No	Endcrinesystem Dss	Yes	1	No
395	MOPD	Rural	Male	20	18-29	Grade 7	Literate	Other	Single	9000	>/= 1500	45	1.67	16.1	14-18.4	Yes	Yes	Yes	Yes	No		No		No		No		No		No	DM	Yes		No		No	Endcrinesystem Dss	Yes	1	No
207	MOPD	Urban	Male	34	30-44	Degree /12+4	Literate	N/GO worker	Married	9000	>/= 1500	81	1.73	27.1	>/= 25	Yes	Yes	Yes	Yes	No		No		No		No		No	Arthritis + Back ach	Yes		No		No		No	MSkS	Yes	1	No
218	MOPD	Urban	Male	23	18-29	Degree /12+4	Literate	Student	Single	10000	>/= 1500	60	1.73	20	18.5-24.9	No	Yes	No	No	No		No		No		No		No	Arthritis	Yes		No		No		No	MSkS	Yes	1	No
385	Special clinic	Urban	Female	34	30-44	Degree /12+4	Literate	Student	Married	10000	>/= 1500	76	1.69	26.6	>/= 25	Yes	Yes	No	No	No		No		No		No		No		No		No		No		No	0	No	0	No
120	MOPD	Urban	Male	57	> 44	Grade 10+3	Literate	N/GO worker	Married	10000	>/= 1500	69	1.6	27	>/= 25	Yes	Yes	Yes	Yes	No		No		No		No		No		No		No	Epilepsy	Yes		No	Nerv Dss	Yes	1	No
216	MOPD	Urban	Female	55	> 44	Read and write	Illiterate	Housewife	Married	10000	>/= 1500	80	1.63	30.1	>/= 25	Yes	Yes	No	No	No		No		No		No		No		No	DM	Yes		No		No	Endcrinesystem Dss	Yes	1	No
9	MOPD	Urban	Male	50	> 44	Masters (12+6)	Literate	N/GO worker	Married	10789	>/= 1500	75	1.69	26.3	>/= 25	Yes	Yes	Yes	Yes	Yes	IHD	Yes		No		No		No		No	DM	Yes		No		No	CV,Endo	Yes	2	Yes
14	Special clinic	Urban	Male	20	18-29	Grade 10	Literate	Other	Single	15000	>/= 1500	60	1.75	19.6	18.5-24.9	Yes	Yes	Yes	No	No		No		No		No		No		No		No		No		No	0	No	0	No
